# Supplementary material for: Ketamine induces apical extracellular matrix modifications in Caenorhabditis elegans
Source: Sci Rep. 2022 Dec 21;12:22122. doi: 10.1038/s41598-022-24632-5 (PMC9772317; doi:10.1038/s41598-022-24632-5)
Supplement: Supplementary file 3 — Supplementary Table 1. [file 41598_2022_24632_MOESM3_ESM.xlsx]

## Sheet: (a) upregulated
WormBase Gene ID	Sequence Name	Gene Name	WormCat Category 1	WormCat Category 2	WormCat Category 3	Description	fold change	p-value
WBGene00019470	K07C6.2	cyp-35B3	Stress response	Stress response: detoxification	Stress response: detoxification: CYP	cyp-35B3 is an ortholog of human CYP21A2 (cytochrome P450 family 21 subfamily A member 2) and members of the human CYP2 (Cytochrome P450 family 2) gene family including CYP2R1, CYP2U1, and CYP2J2\; is predicted to have heme binding activity, iron ion binding activity, and oxidoreductase activity\; human orthologs of this gene are implicated in congenital adrenal hyperplasia.	117518	3.11e-30
WBGene00019471	K07C6.3	cyp-35B2	Stress response	Stress response: detoxification	Stress response: detoxification: CYP	cyp-35B2 is an ortholog of human CYP21A2 (cytochrome P450 family 21 subfamily A member 2) and members of the human CYP2 (Cytochrome P450 family 2) gene family including CYP2R1, CYP2U1, and CYP2J2\; is predicted to have heme binding activity, iron ion binding activity, and oxidoreductase activity\; human orthologs of this gene are implicated in congenital adrenal hyperplasia.	116109	4.81e-30
WBGene00007245	C01G12.5	C01G12.5	Metabolism	Metabolism: lipid	Metabolism: lipid: sterol	C01G12.5 is an ortholog of human HSD17B14\; is predicted to encode a protein with the following domains: Short-chain dehydrogenase\/reductase SDR and NAD(P)-binding domain superfamily.	1578.84	2.89e-23
WBGene00009535	F38C2.1	F38C2.1	Unassigned	Unassigned	Unassigned	F38C2.1 is enriched in the NSM based on tiling array studies\; is affected by dop-1, mir-34, and drh-3 based on RNA-seq and microarray studies\; is affected by indole, Chlorpyrifos, and Diazinon based on microarray studies\; is predicted to encode a protein with the following domain: NTF2-like domain superfamily.	654.854	1.72e-09
WBGene00010707	K09A11.4	cyp-14A3	Stress response	Stress response: detoxification	Stress response: detoxification: CYP	cyp-14A3 is an ortholog of human CYP2C18 (cytochrome P450 family 2 subfamily C member 18), CYP2F1 (cytochrome P450 family 2 subfamily F member 1), and CYP2E1 (cytochrome P450 family 2 subfamily E member 1)\; is predicted to have heme binding activity, iron ion binding activity, and oxidoreductase activity\; is expressed in several tissues, including the alimentary system and the nervous system\; …	602.385	1.15e-70
WBGene00010413	H25K10.4	H25K10.4	Unassigned	Unassigned	Unassigned	H25K10.4 is enriched in the hypodermis based on tiling array studies\; is affected by several genes including pgl-1, nhr-25, and glh-1 based on RNA-seq and microarray studies\; is affected by nine chemicals including 4-bromodiphenyl ether, Alovudine, and stavudine based on microarray and RNA-seq studies\; is predicted to encode a protein with the following domains: Domain of unknown function DUF4…	568.698	9.56e-10
WBGene00015399	C03G6.14	cyp-35A1	Stress response	Stress response: detoxification	Stress response: detoxification: CYP	cyp-35A1 is an ortholog of human CYP21A2 (cytochrome P450 family 21 subfamily A member 2) and members of the human CYP2 (Cytochrome P450 family 2) gene family including CYP2R1, CYP2U1, and CYP2J2\; is predicted to have heme binding activity, iron ion binding activity, and oxidoreductase activity\; is involved in response to xenobiotic stimulus\; human orthologs of this gene are implicated in cong…	395.274	2.28e-70
WBGene00019886	R05D8.9	R05D8.9	Metabolism	Metabolism: lipid	Metabolism: lipid: sterol	R05D8.9 is an ortholog of human HSD17B14\; is predicted to encode a protein with the following domains: Short-chain dehydrogenase\/reductase SDR and NAD(P)-binding domain superfamily.	227.795	1.13e-61
WBGene00019472	K07C6.4	cyp-35B1	Stress response	Stress response: detoxification	Stress response: detoxification: CYP	cyp-35B1 is an ortholog of human CYP21A2 (cytochrome P450 family 21 subfamily A member 2) and members of the human CYP2 (Cytochrome P450 family 2) gene family including CYP2R1, CYP2U1, and CYP2J2\; is predicted to have heme binding activity, iron ion binding activity, and oxidoreductase activity\; is expressed in the hypodermal cell\; human orthologs of this gene are implicated in congenital adre…	207.589	9.33e-83
WBGene00044514	R09E12.9	R09E12.9	Unassigned	Unassigned	Unassigned: regulated by multiple stresses	R09E12.9 is enriched in the PLM and the amphid sheath cell based on RNA-seq studies\; is affected by several genes including daf-16, daf-2, and skn-1 based on RNA-seq and microarray studies\; is affected by fifteen chemicals including hydrogen sulfide, Ethanol, and tryptophan based on microarray and RNA-seq studies\; is predicted to encode a protein with the following domains: Domain of unknown f…	168.299	2.39e-51
WBGene00001706	Y102A5C.34	grd-17	Pseudogene	Pseudogene	Pseudogene	grd-17 is affected by several genes including clk-1, npr-1, and prg-1 based on RNA-seq and microarray studies\; is affected by Rotenone and D-glucose based on RNA-seq studies.	148.839	4.5e-05
WBGene00015045	B0213.16	cyp-34A10	Stress response	Stress response: detoxification	Stress response: detoxification: CYP	cyp-34A10 is an ortholog of human CYP21A2 (cytochrome P450 family 21 subfamily A member 2) and members of the human CYP2 (Cytochrome P450 family 2) gene family including CYP2R1, CYP2U1, and CYP2J2\; is predicted to have heme binding activity, iron ion binding activity, and oxidoreductase activity\; human orthologs of this gene are implicated in congenital adrenal hyperplasia.	137.876	9.15e-95
WBGene00019469	K07C6.1	srz-89	Pseudogene	Pseudogene	Pseudogene	srz-89 is affected by resveratrol, Diazinon, and Chlorpyrifos based on microarray studies.	135.297	0.000105765
WBGene00018264	F41B5.7	cyp-33C6	Stress response	Stress response: detoxification	Stress response: detoxification: CYP	cyp-33C6 is an ortholog of human CYP2J2 (cytochrome P450 family 2 subfamily J member 2), CYP2R1 (cytochrome P450 family 2 subfamily R member 1), and CYP2U1 (cytochrome P450 family 2 subfamily U member 1)\; is predicted to have heme binding activity, iron ion binding activity, and oxidoreductase activity\; human orthologs of this gene are implicated in hereditary spastic paraplegia 56, lung cancer…	115.168	3.72e-22
WBGene00001785	Y32G9A.1	gst-37	Stress response	Stress response: detoxification	Stress response: detoxification: GST	gst-37 is an ortholog of human GSTA4 (glutathione S-transferase alpha 4), GSTA5 (glutathione S-transferase alpha 5), and HPGDS (hematopoietic prostaglandin D synthase)\; is predicted to have transferase activity\; is expressed in the gonad, the head, and the tail.	88.5822	8.05e-08
WBGene00048323	F38C2.32	21ur-2805	NA	NA	NA	NA	77.876	0.00498944
WBGene00010791	K12G11.4	sodh-2	Metabolism	Metabolism: mitochondria	Metabolism: mitochondria: unassigned	sodh-2 is predicted to have alcohol dehydrogenase (NAD) activity and metal ion binding activity.	74.3566	1.04e-12
WBGene00048747	F38C2.35	21ur-1774	NA	NA	NA	NA	69.8293	0.00300523
WBGene00015535	C06E4.6	C06E4.6	Metabolism	Metabolism: lipid	Metabolism: lipid: sterol	C06E4.6 is an ortholog of human HSD17B14\; is predicted to encode a protein with the following domains: Short-chain dehydrogenase\/reductase SDR and NAD(P)-binding domain superfamily.	62.7316	6.5e-33
WBGene00000613	C27H5.5	col-36	Extracellular material	Extracellular material: collagen	Extracellular material: collagen	col-36 is predicted to be a structural constituent of cuticle.	55.6258	7.85e-06
WBGene00016340	C33C12.8	gba-2	Metabolism	Metabolism: lipid	Metabolism: lipid: sphingolipid	gba-2 is an ortholog of human GBA (glucosylceramidase beta)\; is predicted to have glucosylceramidase activity\; human orthologs of this gene are implicated in Gaucher's disease (multiple) and synucleinopathy (multiple).	51.402	3.88e-46
WBGene00046193	F38C2.12	21ur-3287	NA	NA	NA	NA	46.167	0.0177553
WBGene00015532	C06E4.3	C06E4.3	Metabolism	Metabolism: lipid	Metabolism: lipid: sterol	C06E4.3 is an ortholog of human HSD17B14\; is predicted to encode a protein with the following domains: Short-chain dehydrogenase\/reductase SDR and NAD(P)-binding domain superfamily.	45.395	1.45e-40
WBGene00202502	F41B5.12	F41B5.12	Unassigned	Unassigned	Unassigned	F41B5.12 is predicted to encode a protein with the following domain: TRA-1 regulated.	45.1301	0.0182735
WBGene00011018	R05A10.1	R05A10.1	Unassigned	Unassigned	Unassigned	R05A10.1 is enriched in dopaminergic neurons, the cephalic sheath cell, and the hypodermis based on tiling array studies\; is affected by several genes including daf-16, daf-2, and skn-1 based on microarray, tiling array, and RNA-seq studies\; is affected by five chemicals including nicotinic acid, Sodium Chloride, and dafa#1 based on RNA-seq and microarray studies.	43.4643	0.0250391
WBGene00022024	Y64H9A.2	Y64H9A.2	Unassigned	Unassigned	Unassigned: regulated by multiple stresses	Y64H9A.2 is enriched in the OLL, the PLM, the PVD, the germline precursor cell, and the hypodermis based on microarray, tiling array, and RNA-seq studies\; is affected by several genes including daf-16, daf-12, and dpy-10 based on microarray, tiling array, and RNA-seq studies\; is affected by fifteen chemicals including methylmercury hydroxide, 1-methylnicotinamide, and manganese chloride based o…	42.487	0.036388
WBGene00017097	E02C12.12	E02C12.12	Unassigned	Unassigned	Unassigned	E02C12.12 is enriched in the AVA, the NSM, and the body wall musculature based on tiling array and microarray studies\; is affected by several genes including lin-4, lin-14, and sir-2.1 based on microarray and RNA-seq studies\; is affected by fluoranthene, R24, and copper sulfate based on microarray studies\; is predicted to encode a protein with the following domain: Uncharacterised oxidoreducta…	40.2418	0.0351627
WBGene00198467	F58A4.20	F58A4.20	Non-coding RNA	Non-coding RNA: ncRNA	Non-coding RNA: ncRNA	N.A.	38.6644	0.0312514
WBGene00045157	K02C4.8	K02C4.8	Non-coding RNA	Non-coding RNA: snoRNA	Non-coding RNA: snoRNA	K02C4.8 is affected by several genes including daf-12, pgl-1, and cep-1 based on tiling array and RNA-seq studies.	36.4838	0.0451699
WBGene00000986	R08H2.1	dhs-23	Metabolism	Metabolism: short chain dehydrogenase	Metabolism: short chain dehydrogenase	dhs-23 is an ortholog of human HSD17B14\; is expressed in the head, the hypodermis, and the intestine\; is predicted to encode a protein with the following domains: Short-chain dehydrogenase\/reductase SDR and NAD(P)-binding domain superfamily.	35.3542	2.91e-49
WBGene00044022	AC3.9	AC3.9	Pseudogene	Pseudogene	Pseudogene	AC3.9 is affected by clk-1, daf-16, and hsf-1 based on microarray and RNA-seq studies\; is affected by Chlorpyrifos and Diazinon based on microarray studies.	31.8693	7.69e-06
WBGene00017095	E02C12.10	E02C12.10	Unassigned	Unassigned	Unassigned	E02C12.10 is enriched in the ASER and the intestine based on RNA-seq studies\; is affected by several genes including glp-1, pgl-1, and dpy-21 based on microarray, RNA-seq, and proteomic studies\; is affected by five chemicals including bisphenol A, bisphenol S, and 4-bromodiphenyl ether based on RNA-seq and microarray studies\; is predicted to encode a protein with the following domains: Protein…	30.9032	0.000493517
WBGene00002285	C05G5.6	let-7	Non-coding RNA	Non-coding RNA: miRNA	Non-coding RNA: miRNA	let-7 exhibits mRNA 3'-UTR binding activity\; is involved in several processes, including molting cycle, negative regulation of Ras protein signal transduction, and negative regulation of macromolecule metabolic process\; localizes to the RISC complex and micro-ribonucleoprotein complex\; is expressed in several tissues, including the alimentary system, the hypodermis, the nervous system, the rep…	29.2787	0.0108628
WBGene00008985	F20G2.1	F20G2.1	Metabolism	Metabolism: short chain dehydrogenase	Metabolism: short chain dehydrogenase	F20G2.1 is enriched in the intestine based on RNA-seq studies\; is affected by several genes including daf-16, glp-1, and age-1 based on microarray, tiling array, and RNA-seq studies\; is affected by fourteen chemicals including Heme, tryptophan, and Rotenone based on microarray and RNA-seq studies\; is predicted to encode a protein with the following domains: Short-chain dehydrogenase\/reductase…	27.8116	1.73e-33
WBGene00004007	F22E10.2	pgp-13	Transmembrane transport	Transmembrane transport: ABC	Transmembrane transport: ABC	pgp-13 is an ortholog of human ABCB9 (ATP binding cassette subfamily B member 9) and XXbac-BPG246D15.9\; is predicted to have ATP binding activity and ATPase activity, coupled to transmembrane movement of substances\; is expressed in amphid neurons and the intestine.	26.6507	2.75e-53
WBGene00017024	D1022.5	D1022.5	Unassigned	Unassigned	Unassigned: hydrolase	D1022.5 is predicted to have hydrolase activity.	26.6384	7.05e-14
WBGene00009110	F25D1.5	F25D1.5	Metabolism	Metabolism: lipid	Metabolism: lipid: sterol	F25D1.5 is an ortholog of human HSD17B14\; is predicted to have nucleotide binding activity.	26.3055	2.92e-39
WBGene00020880	T28A11.18	T28A11.18	Unassigned	Unassigned	Unassigned	T28A11.18 is enriched in the muscle cell based on RNA-seq studies\; is affected by several genes including daf-16, daf-2, and let-60 based on microarray, RNA-seq, and tiling array studies\; is affected by six chemicals including Tunicamycin, resveratrol, and Chlorpyrifos based on microarray studies\; is predicted to encode a protein with the following domains: Domain of unknown function DUF19 and…	25.9887	0.0159131
WBGene00013972	ZK384.2	scl-20	Extracellular material	Extracellular material: matrix	Extracellular material: matrix	scl-20 is an ortholog of human GLIPR1 (GLI pathogenesis related 1) and members of the human CRISP (Cysteine rich secretory protein family) gene family including CRISP2, CRISP3, and CRISP1\; is predicted to encode a protein with the following domains: Cysteine-rich secretory protein, allergen V5\/Tpx-1-related, CAP domain, and CAP superfamily.	22.5683	0.0262387
WBGene00009255	F29F11.2	ugt-34	Stress response	Stress response: detoxification	Stress response: detoxification: ugt	ugt-34 is an ortholog of human UGT3A1 (UDP glycosyltransferase family 3 member A1) and UGT3A2 (UDP glycosyltransferase family 3 member A2)\; is predicted to have transferase activity, transferring hexosyl groups.	22.2442	9.41e-13
WBGene00044131	Y45G12C.16	Y45G12C.16	Unassigned	Unassigned	Unassigned	Y45G12C.16 is affected by several genes including daf-16, let-7, and gld-1 based on RNA-seq, proteomic, and microarray studies.	21.7136	0.0112311
WBGene00077629	K10G4.13	K10G4.13	Pseudogene	Pseudogene	Pseudogene	K10G4.13 is affected by several genes including glp-1, hsf-1, and pgl-1 based on RNA-seq studies\; is affected by adsorbable organic bromine compound based on microarray studies.	20.4069	0.0366129
WBGene00016863	C52A10.2	cest-35.2	Unassigned	Unassigned	Unassigned: hydrolase	C52A10.2 is predicted to have hydrolase activity.	18.3977	8.11e-24
WBGene00000738	F14H12.1	col-165	Extracellular material	Extracellular material: collagen	Extracellular material: collagen	col-165 is an ortholog of human COL5A1 (collagen type V alpha 1 chain), MARCO, and COL11A1 (collagen type XI alpha 1 chain)\; is predicted to be a structural constituent of cuticle.	18.2196	0.000511334
WBGene00019885	R05D8.7	R05D8.7	Metabolism	Metabolism: lipid	Metabolism: lipid: sterol	R05D8.7 is an ortholog of human HSD17B14\; is predicted to have nucleotide binding activity.	17.8762	2.48e-21
WBGene00017334	F10D2.8	F10D2.8	Stress response	Stress response: detoxification	Stress response: detoxification: ugt	F10D2.8 is predicted to have transferase activity, transferring hexosyl groups.	17.7059	6.93e-14
WBGene00010202	F57E7.1	F57E7.1	Unassigned	Unassigned	Unassigned: regulated by multiple stresses	F57E7.1 is enriched in the amphid sheath cell, the muscle cell, and the nervous system based on RNA-seq and microarray studies\; is affected by several genes including clk-1, sir-2.1, and pgl-1 based on microarray and RNA-seq studies\; is affected by four chemicals including methylmercuric chloride, multi-walled carbon nanotube, and paraquat based on microarray and RNA-seq studies\; is predicted …	16.1708	0.0181702
WBGene00015042	B0213.12	cyp-34A7	Stress response	Stress response: detoxification	Stress response: detoxification: CYP	cyp-34A7 is an ortholog of human CYP21A2 (cytochrome P450 family 21 subfamily A member 2) and members of the human CYP2 (Cytochrome P450 family 2) gene family including CYP2R1, CYP2U1, and CYP2J2\; is predicted to have heme binding activity, iron ion binding activity, and oxidoreductase activity\; human orthologs of this gene are implicated in congenital adrenal hyperplasia.	15.0767	2.91e-08
WBGene00020594	T19H12.11	ugt-10	Stress response	Stress response: detoxification	Stress response: detoxification: ugt	ugt-10 is an ortholog of human UGT3A1 (UDP glycosyltransferase family 3 member A1) and UGT3A2 (UDP glycosyltransferase family 3 member A2)\; is predicted to have transferase activity, transferring hexosyl groups.	13.7915	2.92e-05
WBGene00010706	K09A11.3	cyp-14A2	Stress response	Stress response: detoxification	Stress response: detoxification: CYP	cyp-14A2 is an ortholog of human CYP2C18 (cytochrome P450 family 2 subfamily C member 18), CYP2F1 (cytochrome P450 family 2 subfamily F member 1), and CYP2E1 (cytochrome P450 family 2 subfamily E member 1)\; is predicted to have heme binding activity, iron ion binding activity, and oxidoreductase activity\; is expressed in the intestine\; human orthologs of this gene are implicated in hereditary …	13.7485	4.64e-35
WBGene00008374	D1054.7	clec-220	Pseudogene	Pseudogene	Pseudogene	clec-220 is affected by several genes including daf-16, daf-12, and sir-2.1 based on RNA-seq and microarray studies\; is affected by methylmercuric chloride and Atrazine based on microarray studies.	12.9928	1.51e-05
WBGene00086558	F12E12.12	F12E12.12	Metabolism	Metabolism: lipid	Metabolism: lipid: sterol	F12E12.12 is an ortholog of human HSD17B14\; is predicted to encode a protein with the following domains: Short-chain dehydrogenase\/reductase SDR and NAD(P)-binding domain superfamily.	12.8373	4.32e-05
WBGene00008375	D1054.8	D1054.8	Metabolism	Metabolism: lipid	Metabolism: lipid: sterol	D1054.8 is an ortholog of human HSD17B14\; is predicted to encode a protein with the following domains: Short-chain dehydrogenase\/reductase SDR and NAD(P)-binding domain superfamily.	12.7064	2.45e-28
WBGene00019818	R02C2.7	R02C2.7	Unassigned	Unassigned	Unassigned: regulated by multiple stresses	R02C2.7 is enriched in the pharyngeal muscle cell based on tiling array and proteomic studies\; is affected by several genes including daf-16, daf-2, and daf-12 based on tiling array, RNA-seq, and microarray studies\; is affected by eight chemicals including tryptophan, Rotenone, and Tunicamycin based on microarray and RNA-seq studies\; is predicted to encode a protein with the following domains:…	12.5413	3.19e-11
WBGene00005548	F33H12.5	sri-36	Transmembrane protein	Transmembrane protein: seven transmembrane receptor	Transmembrane protein: seven transmembrane receptor: sri	sri-36 is enriched in the nervous system based on microarray studies\; is affected by several genes including glp-1, let-60, and hsf-1 based on microarray and RNA-seq studies\; is affected by eight chemicals including methylmercury hydroxide, methylmercuric chloride, and Tunicamycin based on RNA-seq and microarray studies\; is predicted to encode a protein with the following domain: 7TM GPCR, ser…	11.0455	0.0346291
WBGene00000627	T28F2.6	col-50	Extracellular material	Extracellular material: collagen	Extracellular material: collagen	col-50 is an ortholog of human SFTPD (surfactant protein D)\; is predicted to be a structural constituent of cuticle.	9.8417	0.0329584
WBGene00021406	Y38C1AB.4	frm-5.2	Cytoskeleton	Cytoskeleton: unassigned	Cytoskeleton: unassigned	frm-5.2 is an ortholog of human FRMPD2 (FERM and PDZ domain containing 2)\; human FRMPD2 exhibits 1-phosphatidylinositol binding activity.	9.82222	0.00188258
WBGene00016285	C31B8.12	C31B8.12	Transmembrane protein	Transmembrane protein: unassigned	Transmembrane protein: unassigned	C31B8.12 is enriched in the nervous system and the retrovesicular ganglion based on microarray studies\; is affected by several genes including daf-16, daf-12, and eat-2 based on microarray, tiling array, and RNA-seq studies\; is affected by six chemicals including methylmercuric chloride, Tunicamycin, and D-glucose based on microarray and RNA-seq studies\; is predicted to encode a protein with t…	8.63554	0.0381375
WBGene00018601	F48C1.9	F48C1.9	Unassigned	Unassigned	Unassigned: regulated by multiple stresses	F48C1.9 is enriched in the hypodermis based on tiling array studies\; is affected by several genes including daf-16, daf-2, and glp-1 based on microarray and RNA-seq studies\; is affected by twelve chemicals including 1-methylnicotinamide, methylmercuric chloride, and Rotenone based on RNA-seq and microarray studies.	8.50662	0.00144732
WBGene00015044	B0213.15	cyp-34A9	Stress response	Stress response: detoxification	Stress response: detoxification: CYP	cyp-34A9 is an ortholog of human CYP21A2 (cytochrome P450 family 21 subfamily A member 2) and members of the human CYP2 (Cytochrome P450 family 2) gene family including CYP2R1, CYP2U1, and CYP2J2\; is predicted to have heme binding activity, iron ion binding activity, and oxidoreductase activity\; is expressed in the intestine\; human orthologs of this gene are implicated in congenital adrenal hy…	8.36043	2.25e-20
WBGene00015592	C08D8.1	C08D8.1	Transmembrane transport	Transmembrane transport: major facilitator	Transmembrane transport: major facilitator	C08D8.1 is an ortholog of human MFSD11\; is predicted to encode a protein with the following domains: Ion channel regulatory protein, UNC-93 and MFS transporter superfamily.	8.08773	9.6e-11
WBGene00195150	Y81G3A.6	Y81G3A.6	Transmembrane protein	Transmembrane protein: unassigned	Transmembrane protein: unassigned	Y81G3A.6 is enriched in the male based on RNA-seq studies\; is affected by multi-walled carbon nanotube and Acrylamide based on RNA-seq and microarray studies.	7.942	0.0281797
WBGene00000695	F56D5.1	col-121	Extracellular material	Extracellular material: collagen	Extracellular material: collagen	col-121 is an ortholog of human COL22A1 (collagen type XXII alpha 1 chain) and COL27A1 (collagen type XXVII alpha 1 chain)\; is predicted to be a structural constituent of cuticle\; is expressed in the hyp7 syncytium.	7.72195	0.00719889
WBGene00018543	F47C10.6	ugt-32	Stress response	Stress response: detoxification	Stress response: detoxification: ugt	ugt-32 is an ortholog of human UGT3A1 (UDP glycosyltransferase family 3 member A1) and UGT3A2 (UDP glycosyltransferase family 3 member A2)\; is predicted to have transferase activity, transferring hexosyl groups.	7.58061	3.57e-16
WBGene00045457	F33H12.7	F33H12.7	Unassigned	Unassigned	Unassigned: regulated by multiple stresses	F33H12.7 is enriched in dopaminergic neurons and the intestine based on tiling array and RNA-seq studies\; is affected by several genes including glp-1, skn-1, and let-60 based on tiling array, RNA-seq, and microarray studies\; is affected by nine chemicals including tryptophan, methylmercury hydroxide, and 1-methylnicotinamide based on microarray and RNA-seq studies.	7.53418	1.23e-13
WBGene00000650	ZK1248.2	col-74	Extracellular material	Extracellular material: collagen	Extracellular material: collagen	col-74 is an ortholog of human COLQ\; is predicted to be a structural constituent of cuticle.	7.48428	0.00481199
WBGene00023345	T12B5.9	T12B5.9	Pseudogene	Pseudogene	Pseudogene	T12B5.9 is affected by smg-2 and mir-71 based on RNA-seq studies\; is affected by Sodium Chloride based on RNA-seq studies.	7.44937	0.0483205
WBGene00020774	T24E12.5	T24E12.5	Unassigned	Unassigned	Unassigned: membrane spanning domain	T24E12.5 is enriched in dopaminergic neurons, the OLL, the PVD, and the intestine based on microarray, tiling array, and RNA-seq studies\; is affected by several genes including daf-16, daf-2, and glp-1 based on microarray and RNA-seq studies\; is affected by seventeen chemicals including aldicarb, hydrogen sulfide, and tryptophan based on microarray and RNA-seq studies.	7.41822	2.48e-06
WBGene00008678	F11A5.12	stdh-2	Metabolism	Metabolism: lipid	Metabolism: lipid: sterol	stdh-2 is an ortholog of human HSD17B12 (hydroxysteroid 17-beta dehydrogenase 12)\; is predicted to have oxidoreductase activity.	7.39439	1.7e-09
WBGene00001780	Y53F4B.37	gst-32	Stress response	Stress response: detoxification	Stress response: detoxification: GST	gst-32 is an ortholog of human GSTA4 (glutathione S-transferase alpha 4), GSTA5 (glutathione S-transferase alpha 5), and HPGDS (hematopoietic prostaglandin D synthase)\; is predicted to have transferase activity\; is involved in response to reactive oxygen species.	7.31385	2.81e-05
WBGene00022339	Y82E9BR.6	Y82E9BR.6	Unassigned	Unassigned	Unassigned	Y82E9BR.6 is enriched in GABAergic neurons based on RNA-seq studies\; is affected by several genes including clk-1, sir-2.1, and pgl-1 based on microarray and RNA-seq studies\; is affected by Chlorpyrifos based on microarray studies.	7.28709	0.0457724
WBGene00015886	C17B7.12	C17B7.12	Unassigned	Unassigned	Unassigned	C17B7.12 is enriched in the nervous system based on tiling array studies\; is affected by several genes including clk-1, sir-2.1, and hcf-1 based on microarray and RNA-seq studies\; is affected by five chemicals including hydrogen sulfide, Ethanol, and Tunicamycin based on microarray and RNA-seq studies.	7.18408	0.00040348
WBGene00008809	F14F7.2	cyp-13A11	Stress response	Stress response: detoxification	Stress response: detoxification: CYP	cyp-13A11 is predicted to have heme binding activity, iron ion binding activity, and oxidoreductase activity.	7.08169	0.0140199
WBGene00007946	C35A5.2	ugt-33	Stress response	Stress response: detoxification	Stress response: detoxification: ugt	ugt-33 is an ortholog of human UGT3A1 (UDP glycosyltransferase family 3 member A1) and UGT3A2 (UDP glycosyltransferase family 3 member A2)\; is predicted to have transferase activity, transferring hexosyl groups.	7.02837	7.61e-08
WBGene00000618	T10B10.1	col-41	Extracellular material	Extracellular material: collagen	Extracellular material: collagen	col-41 is an ortholog of human SFTPD (surfactant protein D)\; is predicted to be a structural constituent of cuticle\; is expressed in the hypodermis and the vulval precursor cell.	6.87534	0.000814381
WBGene00001779	Y53F4B.35	gst-31	Stress response	Stress response: detoxification	Stress response: detoxification: GST	gst-31 is an ortholog of human GSTA4 (glutathione S-transferase alpha 4), GSTA5 (glutathione S-transferase alpha 5), and HPGDS (hematopoietic prostaglandin D synthase)\; is predicted to have transferase activity.	6.8451	0.000102372
WBGene00020803	T25E4.1	T25E4.1	Unassigned	Unassigned	Unassigned: regulated by multiple stresses	T25E4.1 is enriched in the alimentary system, the digestive tract, the germ line, and the nervous system based on microarray, proteomic, tiling array, and RNA-seq studies\; is affected by several genes including daf-16, skn-1, and daf-12 based on microarray, tiling array, and RNA-seq studies\; is affected by sixteen chemicals including methylmercury hydroxide, 1-methylnicotinamide, and Tunicamyci…	6.82341	0.00232623
WBGene00018619	F48G7.8	F48G7.8	Unassigned	Unassigned	Unassigned	F48G7.8 is enriched in the intestine based on tiling array, RNA-seq, and microarray studies\; is affected by several genes including daf-16, daf-2, and daf-12 based on microarray, tiling array, and RNA-seq studies\; is affected by five chemicals including Heme, Chlorpyrifos, and Diazinon based on microarray studies\; is predicted to encode a protein with the following domain: ShKT domain.	6.81729	0.0211949
WBGene00018630	F49D11.6	F49D11.6	Extracellular material	Extracellular material: chondroitin sulfotransferase	Extracellular material: chondroitin sulfotransferase	F49D11.6 is predicted to have chondroitin 4-sulfotransferase activity.	6.70675	0.0336833
WBGene00000729	F57B7.3	col-156	Extracellular material	Extracellular material: collagen	Extracellular material: collagen	col-156 is an ortholog of human SFTPD (surfactant protein D)\; is predicted to be a structural constituent of cuticle.	6.65529	0.00178695
WBGene00023484	Y54G2A.37	Y54G2A.37	Stress response	Stress response: C-type Lectin	Stress response: C-type Lectin	Y54G2A.37 is enriched in the germline precursor cell, the hypodermis, and the intestine based on tiling array and RNA-seq studies\; is affected by several genes including daf-2, clk-1, and elt-2 based on tiling array, RNA-seq, and microarray studies\; is affected by four chemicals including methylmercury hydroxide, Mianserin, and Quercetin based on RNA-seq and microarray studies\; is predicted to…	6.45215	0.00340935
WBGene00011537	T06E4.10	idpc-7	Unassigned	Unassigned	Unassigned	T06E4.10 is enriched in the intestine based on RNA-seq studies\; is affected by several genes including daf-16, skn-1, and daf-12 based on microarray, tiling array, and RNA-seq studies\; is affected by eleven chemicals including Ethanol, methylmercury hydroxide, and 1-methylnicotinamide based on RNA-seq and microarray studies.	6.37499	0.0268711
WBGene00010062	F54F3.3	lipl-1	Metabolism	Metabolism: lipid	Metabolism: lipid: lipase	lipl-1 is an ortholog of human LIPJ (lipase J), LIPK (lipase K), and LIPF (lipase F, gastric type)\; is predicted to have hydrolase activity, acting on ester bonds\; localizes to the lysosome\; is expressed in the intestine\; human orthologs of this gene are implicated in autosomal recessive congenital ichthyosis 8 and lysosomal and lipase deficiency.	6.33573	1.55e-09
WBGene00015271	C01B4.7	C01B4.7	Transmembrane transport	Transmembrane transport: major facilitator	Transmembrane transport: major facilitator	C01B4.7 is enriched in the hypodermis based on RNA-seq studies\; is affected by several genes including daf-16, hsf-1, and clk-1 based on microarray, quantitative PCR, and RNA-seq studies\; is affected by four chemicals including methylmercuric chloride, Mercuric Chloride, and Rifampin based on microarray and RNA-seq studies\; is predicted to encode a protein with the following domains: Major fac…	6.29781	0.000248269
WBGene00004236	Y80D3A.7	ptr-22	Signaling	Signaling: hedgehog-like	Signaling: hedgehog-like	ptr-22 is an ortholog of human PTCHD1 and PTCHD4\; is involved in molting cycle.	6.15702	1.11e-11
WBGene00012448	Y17D7A.4	cyp-33D3	Stress response	Stress response: detoxification	Stress response: detoxification: CYP	cyp-33D3 is an ortholog of human CYP2J2 (cytochrome P450 family 2 subfamily J member 2), CYP2R1 (cytochrome P450 family 2 subfamily R member 1), and CYP2U1 (cytochrome P450 family 2 subfamily U member 1)\; is predicted to have heme binding activity, iron ion binding activity, and oxidoreductase activity\; human orthologs of this gene are implicated in hereditary spastic paraplegia 56, lung cancer…	6.11836	0.00756038
WBGene00008477	E03H4.10	clec-17	Stress response	Stress response: C-type Lectin	Stress response: C-type Lectin	clec-17 is an ortholog of human CLEC3A (C-type lectin domain family 3 member A) and CLEC3B (C-type lectin domain family 3 member B)\; is predicted to have carbohydrate binding activity.	6.06248	4.96e-07
WBGene00021580	Y46C8AL.2	clec-174	Stress response	Stress response: C-type Lectin	Stress response: C-type Lectin	clec-174 is predicted to have carbohydrate binding activity.	5.80642	8.12e-06
WBGene00001753	R03D7.6	gst-5	Stress response	Stress response: detoxification	Stress response: detoxification: GST	gst-5 is an ortholog of human GSTA4 (glutathione S-transferase alpha 4), GSTA5 (glutathione S-transferase alpha 5), and HPGDS (hematopoietic prostaglandin D synthase)\; is predicted to have glutathione transferase activity\; is involved in innate immune response\; is expressed in the intestine and the nerve ring.	5.73431	1.15e-12
WBGene00015340	C02E7.7	C02E7.7	Unassigned	Unassigned	Unassigned: regulated by multiple stresses	C02E7.7 is enriched in several tissues, including the germline precursor cell, the hypodermis, the intestine, and the nervous system based on tiling array, RNA-seq, and microarray studies\; is affected by several genes including daf-16, daf-2, and skn-1 based on microarray, RNA-seq, and tiling array studies\; is affected by twenty-one chemicals including methylmercury hydroxide, 1-methylnicotinam…	5.46666	0.00142497
WBGene00015300	C01F1.5	C01F1.5	Proteolysis general	Proteolysis general: metallopeptidase	Proteolysis general: metallopeptidase	C01F1.5 is predicted to have metallopeptidase activity.	5.42303	0.0219562
WBGene00011130	R07H5.10	zip-6	Transcription factor	Transcription factor: bZIP	Transcription factor: bZIP	zip-6 is an ortholog of human DBP (D-box binding PAR bZIP transcription factor), HLF (HLF, PAR bZIP transcription factor), and TEF (TEF, PAR bZIP transcription factor)\; is predicted to have DNA-binding activity transcription factor activity.	5.37778	0.0309098
WBGene00045238	Y48G10A.7	rpr-1	Non-coding RNA	Non-coding RNA: ncRNA	Non-coding RNA: ncRNA	rpr-1 is affected by several genes including hpl-2, nuo-6, and ins-11 based on microarray and RNA-seq studies.	5.34969	0.00656489
WBGene00013900	ZC443.5	ugt-18	Stress response	Stress response: detoxification	Stress response: detoxification: ugt	ugt-18 is an ortholog of human UGT3A1 (UDP glycosyltransferase family 3 member A1) and UGT3A2 (UDP glycosyltransferase family 3 member A2)\; is predicted to have glucuronosyltransferase activity.	5.33123	0.00239868
WBGene00013647	Y105C5B.5	Y105C5B.5	Unassigned	Unassigned	Unassigned: regulated by multiple stresses	Y105C5B.5 is enriched in the excretory cell based on tiling array studies\; is affected by several genes including daf-2, let-7, and gld-1 based on RNA-seq, proteomic, tiling array, and microarray studies\; is affected by nine chemicals including methylmercuric chloride, Rotenone, and manganese chloride based on microarray and RNA-seq studies\; is predicted to encode a protein with the following …	5.27151	2.7e-05
WBGene00017022	D1022.3	D1022.3	Unassigned	Unassigned	Unassigned: hydrolase	D1022.3 is predicted to have hydrolase activity.	5.24421	8.19e-13
WBGene00001065	EGAP7.1	dpy-3	Extracellular material	Extracellular material: collagen	Extracellular material: collagen	dpy-3 is an ortholog of human OTOL1, C1QTNF7 (C1q and TNF related 7), and C1QTNF9 (C1q and TNF related 9)\; is predicted to be a structural constituent of cuticle\; is involved in cuticle development involved in collagen and cuticulin-based cuticle molting cycle.	5.22382	0.000134423
WBGene00012959	Y47H10A.3	Y47H10A.3	Unassigned	Unassigned	Unassigned: regulated by multiple stresses	Y47H10A.3 is enriched in the intestine based on RNA-seq studies\; is affected by several genes including daf-16, skn-1, and clk-1 based on microarray, tiling array, and RNA-seq studies\; is affected by six chemicals including methylmercuric chloride, Tunicamycin, and bisphenol A based on microarray and RNA-seq studies\; is predicted to encode a protein with the following domain: RAI1-like family.	5.21969	0.00434009
WBGene00022891	ZK1290.10	ZK1290.10	Unassigned	Unassigned	Unassigned	ZK1290.10 is enriched in the AFD and the intestine based on tiling array and RNA-seq studies\; is affected by several genes including daf-2, sir-2.1, and pmk-1 based on microarray and RNA-seq studies\; is affected by five chemicals including tryptophan, bisphenol A, and stavudine based on microarray and RNA-seq studies\; is predicted to encode a protein with the following domain: ShKT domain.	5.17752	0.000361035
WBGene00018645	F49F1.5	F49F1.5	Development	Development: apoptosis	Development: apoptosis	F49F1.5 is enriched in the OLL, the PVD, and the intestine based on tiling array, RNA-seq, and microarray studies\; is affected by several genes including daf-16, skn-1, and daf-12 based on microarray, tiling array, and RNA-seq studies\; is affected by seventeen chemicals including Heme, hydrogen sulfide, and Tunicamycin based on microarray and RNA-seq studies\; is predicted to encode a protein w…	5.16971	1.23e-06
WBGene00018624	F48G7.13	F48G7.13	Unassigned	Unassigned	Unassigned	F48G7.13 is enriched in the intestine based on RNA-seq studies\; is affected by several genes including daf-2, npr-1, and lin-15B based on microarray, tiling array, and RNA-seq studies\; is affected by four chemicals including multi-walled carbon nanotube, stavudine, and paraquat based on RNA-seq and microarray studies\; is predicted to encode a protein with the following domain: F-box domain.	5.14902	0.00546586
WBGene00016697	C45H4.17	cyp-33C2	Stress response	Stress response: detoxification	Stress response: detoxification: CYP	cyp-33C2 is an ortholog of human CYP2J2 (cytochrome P450 family 2 subfamily J member 2), CYP2R1 (cytochrome P450 family 2 subfamily R member 1), and CYP2U1 (cytochrome P450 family 2 subfamily U member 1)\; is predicted to have heme binding activity, iron ion binding activity, and oxidoreductase activity\; is expressed in the intestine\; human orthologs of this gene are implicated in hereditary sp…	5.11233	0.0225663
WBGene00008516	F02C12.2	F02C12.2	Metabolism	Metabolism: lipid	Metabolism: lipid: sterol	F02C12.2 is an ortholog of human HSD17B14\; is predicted to encode a protein with the following domains: Short-chain dehydrogenase\/reductase SDR and NAD(P)-binding domain superfamily.	5.09268	0.00685879
WBGene00012429	Y11D7A.5	Y11D7A.5	Unassigned	Unassigned	Unassigned	Y11D7A.5 is enriched in the OLL, the PLM, the PVD, the germline precursor cell, and the hypodermis based on microarray, tiling array, and RNA-seq studies\; is affected by several genes including daf-16, daf-12, and lin-4 based on RNA-seq, tiling array, and microarray studies\; is affected by fourteen chemicals including Heme, methylmercury hydroxide, and 1-methylnicotinamide based on microarray a…	5.01772	0.0291465
WBGene00009778	F46C5.1	F46C5.1	Unassigned	Unassigned	Unassigned: membrane spanning domain	F46C5.1 is enriched in the intestine and the nervous system based on tiling array and microarray studies\; is affected by several genes including daf-16, daf-2, and glp-1 based on microarray and RNA-seq studies\; is affected by thirteen chemicals including hydrogen sulfide, 1-methylnicotinamide, and Rotenone based on microarray and RNA-seq studies\; is predicted to encode a protein with the follo…	4.97926	0.000288194
WBGene00000111	T08B1.3	alh-5	Metabolism	Metabolism: short chain dehydrogenase	Metabolism: short chain dehydrogenase	alh-5 is an ortholog of human ALDH3A1 (aldehyde dehydrogenase 3 A1), ALDH3A2 (aldehyde dehydrogenase 3 A2), and ALDH3B1 (aldehyde dehydrogenase 3 B1)\; is predicted to have oxidoreductase activity, acting on the aldehyde or oxo group of donors, NAD or NADP as acceptor\; human orthologs of this gene are implicated in Sjogren-Larsson syndrome.	4.97236	8.97e-16
WBGene00015117	B0294.1	B0294.1	Unassigned	Unassigned	Unassigned	B0294.1 is enriched in the nervous system based on tiling array, RNA-seq, and microarray studies\; is affected by several genes including daf-16, daf-2, and skn-1 based on microarray and RNA-seq studies\; is affected by five chemicals including 1-methylnicotinamide, fluoranthene, and Quercetin based on RNA-seq and microarray studies.	4.94279	0.0228292
WBGene00022261	Y73C8C.2	clec-210	Stress response	Stress response: C-type Lectin	Stress response: C-type Lectin	clec-210 is an ortholog of human COLEC11, COLEC10, and MBL2\; is predicted to have carbohydrate binding activity.	4.87161	1.12e-05
WBGene00020326	T07H3.3	math-38	Stress response	Stress response: pathogen	Stress response: pathogen: unassigned	math-38 is involved in defense response to Gram-positive bacterium.	4.86944	0.000211067
WBGene00000665	C29E4.1	col-90	Extracellular material	Extracellular material: collagen	Extracellular material: collagen	col-90 is an ortholog of human SFTPD (surfactant protein D)\; is predicted to be a structural constituent of cuticle.	4.84246	5.44e-07
WBGene00015339	C02E7.6	C02E7.6	Unassigned	Unassigned	Unassigned: regulated by multiple stresses	C02E7.6 is expressed in the nervous system and the ventral nerve cord.	4.82659	0.0120159
WBGene00018292	F41E6.11	idpc-2	Stress response	Stress response: ER	Stress response: ER	F41E6.11 is involved in endoplasmic reticulum unfolded protein response.	4.80714	0.0390941
WBGene00001730	ZC168.5	grl-21	Signaling	Signaling: hedgehog-like	Signaling: hedgehog-like	grl-21 is expressed in the arcade cell and the hypodermis\; is predicted to encode a protein with the following domain: Ground-like domain.	4.77603	0.000732322
WBGene00012686	Y39B6A.27	Y39B6A.27	Transmembrane transport	Transmembrane transport: major facilitator	Transmembrane transport: major facilitator	Y39B6A.27 is an ortholog of human MFSD11\; is predicted to encode a protein with the following domains: Ion channel regulatory protein, UNC-93 and MFS transporter superfamily.	4.72549	1.91e-06
WBGene00044212	Y68A4A.13	Y68A4A.13	Unassigned	Unassigned	Unassigned: regulated by multiple stresses	Y68A4A.13 is affected by several genes including daf-16, daf-2, and hsf-1 based on RNA-seq, tiling array, and microarray studies\; is affected by four chemicals including methylmercury hydroxide, Tunicamycin, and D-glucose based on RNA-seq and microarray studies.	4.72253	0.000276072
WBGene00006650	F09E10.11	tts-1	Non-coding RNA	Non-coding RNA: ncRNA	Non-coding RNA: ncRNA	tts-1 is enriched in the muscle cell based on RNA-seq and microarray studies\; is affected by several genes including daf-16, daf-2, and glp-1 based on microarray and RNA-seq studies\; is affected by fifteen chemicals including Ethanol, Nitric Oxide, and methylmercury hydroxide based on RNA-seq and microarray studies.	4.71945	2.1e-09
WBGene00021625	Y47D7A.13	Y47D7A.13	Unassigned	Unassigned	Unassigned	Y47D7A.13 is enriched in the intestine and the nervous system based on RNA-seq and microarray studies\; is affected by several genes including daf-16, daf-2, and glp-1 based on microarray, tiling array, and RNA-seq studies\; is affected by twenty-four chemicals including hydrogen sulfide, Nitric Oxide, and 1-methylnicotinamide based on microarray and RNA-seq studies.	4.65868	0.000349605
WBGene00045207	F13E9.14	F13E9.14	Unassigned	Unassigned	Unassigned	F13E9.14 is enriched in the coelomocyte, the nervous system, and the pharyngeal muscle cell based on tiling array studies\; is affected by several genes including daf-2, clk-1, and elt-2 based on RNA-seq and microarray studies\; is affected by four chemicals including bisphenol A, procyanidin, and Sodium Chloride based on RNA-seq and microarray studies\; is predicted to encode a protein with the …	4.64308	0.0242039
WBGene00021084	W08E12.3	idpp-12	Unassigned	Unassigned	Unassigned: regulated by multiple stresses	W08E12.3 is enriched in several tissues, including the muscular system, the nervous system, and the pharynx based on microarray and Chronogram studies\; is affected by several genes including daf-16, daf-2, and skn-1 based on microarray, tiling array, and RNA-seq studies\; is affected by nine chemicals including Heme, Neurotoxins, and sesamin based on microarray and RNA-seq studies.	4.60895	0.0121618
WBGene00016805	C50D2.1	C50D2.1	Unassigned	Unassigned	Unassigned: regulated by multiple stresses	C50D2.1 is enriched in the germline precursor cell and the hypodermis based on tiling array and RNA-seq studies\; is affected by several genes including daf-16, skn-1, and daf-12 based on microarray, RNA-seq, and tiling array studies\; is affected by twelve chemicals including Ethanol, methylmercury hydroxide, and 1-methylnicotinamide based on RNA-seq and microarray studies.	4.60338	0.0028725
WBGene00000024	AC3.3	abu-1	Stress response	Stress response: ER	Stress response: ER	abu-1 is involved in endoplasmic reticulum unfolded protein response\; localizes to the integral component of endoplasmic reticulum membrane\; is expressed in the pharynx.	4.49929	0.00402487
WBGene00018646	F49F1.6	mul-1	Stress response	Stress response: pathogen	Stress response: pathogen: ShK	mul-1 is involved in response to gamma radiation.	4.44815	0.00465899
WBGene00001695	T18H9.1	grd-6	Signaling	Signaling: hedgehog-like	Signaling: hedgehog-like	grd-6 is expressed in several tissues, including the excretory system and the nervous system\; is predicted to encode a protein with the following domain: Ground-like domain.	4.4438	5.12e-05
WBGene00009226	F28G4.1	cyp-37B1	Stress response	Stress response: detoxification	Stress response: detoxification: CYP	cyp-37B1 is an ortholog of human CYP19A1 (cytochrome P450 family 19 subfamily A member 1) and CYP4V2 (cytochrome P450 family 4 subfamily V member 2)\; is predicted to have heme binding activity, iron ion binding activity, and oxidoreductase activity\; is involved in defense response to Gram-positive bacterium\; is expressed in the intestinal cell.	4.4345	7.81e-07
WBGene00015709	C12D5.7	cyp-33A1	Stress response	Stress response: detoxification	Stress response: detoxification: CYP	cyp-33A1 is an ortholog of human CYP2J2 (cytochrome P450 family 2 subfamily J member 2), CYP2R1 (cytochrome P450 family 2 subfamily R member 1), and CYP2U1 (cytochrome P450 family 2 subfamily U member 1)\; is predicted to have heme binding activity, iron ion binding activity, and oxidoreductase activity\; human orthologs of this gene are implicated in hereditary spastic paraplegia 56, lung cancer…	4.42541	3.83e-11
WBGene00044011	T06E4.12	idpc-3	Unassigned	Unassigned	Unassigned	T06E4.12 is predicted to be a structural constituent of cell wall.	4.40787	0.0194136
WBGene00019235	H23N18.4	ugt-67	Stress response	Stress response: detoxification	Stress response: detoxification: ugt	H23N18.4 is an ortholog of human UGT3A1 (UDP glycosyltransferase family 3 member A1) and UGT3A2 (UDP glycosyltransferase family 3 member A2)\; is predicted to have transferase activity, transferring hexosyl groups.	4.39846	0.00188563
WBGene00000719	T06E4.6	col-146	Extracellular material	Extracellular material: collagen	Extracellular material: collagen	col-146 is an ortholog of human SFTPD (surfactant protein D)\; is predicted to be a structural constituent of cuticle.	4.39632	0.000786975
WBGene00007264	C02F4.4	C02F4.4	Unassigned	Unassigned	Unassigned: regulated by multiple stresses	C02F4.4 is enriched in the ASER, the PLM, the germline precursor cell, and the hypodermis based on tiling array and RNA-seq studies\; is affected by several genes including daf-16, daf-12, and lin-4 based on RNA-seq and microarray studies\; is affected by eleven chemicals including Ethanol, methylmercury hydroxide, and D-glucose based on RNA-seq and microarray studies.	4.36956	0.0106678
WBGene00021011	W03G1.5	W03G1.5	Unassigned	Unassigned	Unassigned	W03G1.5 is enriched in the intestine based on microarray studies\; is affected by several genes including daf-16, daf-2, and daf-12 based on RNA-seq and microarray studies\; is affected by nine chemicals including Mercuric Chloride, Tunicamycin, and Cadmium Chloride based on microarray and RNA-seq studies\; is predicted to encode a protein with the following domain: Uncharacterized strongylid L4 …	4.34352	0.000194795
WBGene00077691	T06E4.14	idpc-4	Unassigned	Unassigned	Unassigned: regulated by multiple stresses	T06E4.14 is enriched in the hypodermis, the intestine, and the pharyngeal muscle cell based on tiling array, RNA-seq, and microarray studies\; is affected by several genes including daf-16, skn-1, and daf-12 based on tiling array, RNA-seq, and microarray studies\; is affected by eleven chemicals including Ethanol, methylmercury hydroxide, and 1-methylnicotinamide based on RNA-seq and microarray s…	4.32907	0.0139014
WBGene00015225	B0507.8	B0507.8	Cytoskeleton	Cytoskeleton: unassigned	Cytoskeleton: unassigned	B0507.8 is enriched in the body wall muscle cell, the excretory cell, the intestine, and the nervous system based on tiling array and RNA-seq studies\; is affected by several genes including daf-16, daf-2, and glp-1 based on microarray, tiling array, and RNA-seq studies\; is affected by nine chemicals including Nitric Oxide, methylmercuric chloride, and Mercuric Chloride based on RNA-seq and micr…	4.32578	0.0208073
WBGene00015645	C09E8.2	lips-7	Metabolism	Metabolism: lipid	Metabolism: lipid: lipase	lips-7 is predicted to have hydrolase activity\; is expressed in the excretory system, the head, the rectum, and the vulva.	4.2802	0.0233423
WBGene00021083	W08E12.2	W08E12.2	Unassigned	Unassigned	Unassigned: regulated by multiple stresses	W08E12.2 is enriched in the DA neuron, the NSM, and the male based on tiling array and microarray studies\; is affected by several genes including daf-16, daf-2, and daf-12 based on microarray, tiling array, and RNA-seq studies\; is affected by thirteen chemicals including 1-methylnicotinamide, methylmercuric chloride, and Tunicamycin based on RNA-seq and microarray studies.	4.23914	0.0113571
WBGene00021610	Y46H3D.6	nhr-237	Transcription factor	Transcription factor: NHR	Transcription factor: NHR	nhr-237 is predicted to have DNA-binding activity transcription factor activity, sequence-specific DNA binding activity, and zinc ion binding activity\; is expressed in the anal region, the head, the nervous system, and the pharynx.	4.22329	1.16e-05
WBGene00008043	C40H1.8	C40H1.8	Unassigned	Unassigned	Unassigned: regulated by multiple stresses	C40H1.8 is predicted to have hydrolase activity.	4.2101	8.57e-10
WBGene00001079	T22B3.1	dpy-20	Extracellular material	Extracellular material: PGI	Extracellular material: PGI	dpy-20 is predicted to have DNA binding activity and metal ion binding activity.	4.20427	0.0376301
WBGene00000031	C03A7.14	abu-8	Unassigned	Unassigned	Unassigned	abu-8 is involved in pharynx development.	4.17789	0.0153945
WBGene00010987	R03C1.1	R03C1.1	Unassigned	Unassigned	Unassigned: regulated by multiple stresses	R03C1.1 is enriched in GABAergic neurons, the DA neuron, and the pharynx based on microarray studies\; is affected by several genes including daf-16, skn-1, and daf-12 based on microarray, tiling array, and RNA-seq studies\; is affected by sixteen chemicals including aldicarb, hydrogen sulfide, and Ethanol based on microarray and RNA-seq studies.	4.1684	0.0177909
WBGene00011548	T06G6.6	T06G6.6	Unassigned	Unassigned	Unassigned: regulated by multiple stresses	T06G6.6 is enriched in the OLL, the PVD, and the hypodermis based on microarray and tiling array studies\; is affected by several genes including daf-16, daf-12, and lin-4 based on microarray and RNA-seq studies\; is affected by eleven chemicals including methylmercury hydroxide, 1-methylnicotinamide, and nicotinic acid based on RNA-seq and microarray studies.	4.13096	0.0187268
WBGene00009041	F22B5.3	cut-3	Extracellular material	Extracellular material: cuticlin	Extracellular material: cuticlin	cut-3 is enriched in the DA neuron, the VA neuron, the germline precursor cell, the hypodermis, and the male based on tiling array, RNA-seq, and microarray studies\; is affected by several genes including daf-16, daf-2, and age-1 based on microarray and RNA-seq studies\; is affected by fifteen chemicals including 1-methylnicotinamide, methylmercuric chloride, and Rotenone based on RNA-seq and mic…	4.11334	0.0259572
WBGene00000670	Y41C4A.16	col-95	Extracellular material	Extracellular material: collagen	Extracellular material: collagen	col-95 is an ortholog of human MARCO (macrophage receptor with collagenous structure)\; is predicted to be a structural constituent of cuticle.	4.08551	0.000163713
WBGene00015884	C17B7.10	C17B7.10	Proteolysis general	Proteolysis general: metallopeptidase	Proteolysis general: metallopeptidase	C17B7.10 is enriched in the germ line based on RNA-seq studies\; is affected by several genes including daf-16, daf-12, and sir-2.1 based on RNA-seq, microarray, and tiling array studies\; is affected by methylmercuric chloride, Mercuric Chloride, and tert-Butylhydroperoxide based on microarray and RNA-seq studies.	4.06369	0.0111169
WBGene00005188	T07H8.5	srg-31	Transmembrane protein	Transmembrane protein: seven transmembrane receptor	Transmembrane protein: seven transmembrane receptor: srg	srg-31 is predicted to have transmembrane signaling receptor activity.	4.04663	0.00398965
WBGene00008905	F17B5.1	F17B5.1	Unassigned	Unassigned	Unassigned: regulated by multiple stresses	F17B5.1 is an ortholog of human NXNL2 (nucleoredoxin like 2)\; is predicted to encode a protein with the following domains: Thioredoxin-like fold and Thioredoxin-like superfamily.	4.02469	0.0245511
WBGene00000556	R09B5.3	cnc-2	Stress response	Stress response: pathogen	Stress response: pathogen: caenacin	cnc-2 is involved in defense response to Gram-negative bacterium, defense response to fungus, and innate immune response\; is expressed in the hypodermis.	4.00424	0.00973677
WBGene00002118	K02E2.4	ins-35	Metabolism	Metabolism: insulin	Metabolism: insulin	ins-35 is expressed in the amphid sensillum, the head, the nervous system, and the rectum.	3.98312	0.0170514
WBGene00010760	K10H10.4	K10H10.4	Unassigned	Unassigned	Unassigned: regulated by multiple stresses	K10H10.4 is enriched in the ASER, the hypodermis, and the pharyngeal muscle cell based on tiling array and RNA-seq studies\; is affected by several genes including daf-16, skn-1, and daf-12 based on microarray, tiling array, and RNA-seq studies\; is affected by fourteen chemicals including 1-methylnicotinamide, nicotinic acid, and Rotenone based on RNA-seq and microarray studies.	3.98143	0.0192084
WBGene00017998	F33D4.6	F33D4.6	Unassigned	Unassigned	Unassigned: regulated by multiple stresses	F33D4.6 is enriched in the germline precursor cell, the hypodermis, the intestine, and the nervous system based on microarray, tiling array, and RNA-seq studies\; is affected by several genes including daf-16, skn-1, and daf-12 based on microarray, proteomic, and RNA-seq studies\; is affected by eighteen chemicals including Ethanol, Nitric Oxide, and methylmercury hydroxide based on RNA-seq and m…	3.9725	0.000748037
WBGene00000781	C52E4.1	cpr-1	Proteolysis general	Proteolysis general: cysteine	Proteolysis general: cysteine: cathepsin	cpr-1 is an ortholog of human CTSB (cathepsin B)\; is predicted to have cysteine-type peptidase activity\; is expressed in the intestine and the male.	3.9503	6.3e-07
WBGene00014173	ZK970.7	ZK970.7	Unassigned	Unassigned	Unassigned	ZK970.7 is involved in response to gamma radiation.	3.92369	0.00513685
WBGene00012540	Y37A1B.7	Y37A1B.7	Unassigned	Unassigned	Unassigned: regulated by multiple stresses	Y37A1B.7 is enriched in the germline precursor cell, the hypodermis, the intestine, and the nervous system based on microarray, tiling array, and RNA-seq studies\; is affected by several genes including daf-16, age-1, and skn-1 based on microarray, tiling array, and RNA-seq studies\; is affected by fourteen chemicals including methylmercury hydroxide, methylmercuric chloride, and manganese chlori…	3.8952	0.0300982
WBGene00000634	F26B1.4	col-58	Extracellular material	Extracellular material: collagen	Extracellular material: collagen	col-58 is an ortholog of human COL16A1 (collagen type XVI alpha 1 chain) and COLQ\; is predicted to be a structural constituent of cuticle.	3.87659	0.0169566
WBGene00001716	T02E9.2	grl-7	Signaling	Signaling: hedgehog-like	Signaling: hedgehog-like	grl-7 is expressed in the hypodermis and the intestine\; is predicted to encode a protein with the following domain: Ground-like domain.	3.8503	0.00334595
WBGene00000251	C09G5.6	bli-1	Extracellular material	Extracellular material: collagen	Extracellular material: collagen	bli-1 is an ortholog of human COL24A1 (collagen type XXIV alpha 1 chain) and SFTPD (surfactant protein D)\; is predicted to be a structural constituent of collagen and cuticulin-based cuticle\; is involved in cuticle development involved in collagen and cuticulin-based cuticle molting cycle\; localizes to the medial layer of collagen and cuticulin-based cuticle extracellular matrix\; is expressed…	3.82315	0.0102931
WBGene00017485	F15E6.4	F15E6.4	Unassigned	Unassigned	Unassigned: regulated by multiple stresses	F15E6.4 is enriched in the ASER, the PLM, and the hypodermis based on tiling array and RNA-seq studies\; is affected by several genes including daf-16, daf-2, and clk-1 based on microarray and RNA-seq studies\; is affected by ten chemicals including methylmercuric chloride, Rotenone, and Tunicamycin based on microarray and RNA-seq studies.	3.81861	8.1e-05
WBGene00011508	T05H10.3	T05H10.3	Unassigned	Unassigned	Unassigned	T05H10.3 is expressed in the hypodermis.	3.80439	0.0281646
WBGene00007368	C06B8.2	C06B8.2	Unassigned	Unassigned	Unassigned: regulated by multiple stresses	C06B8.2 is enriched in the OLL, the PVD, the body wall musculature, and the intestine based on tiling array, RNA-seq, and microarray studies\; is affected by several genes including daf-16, daf-2, and skn-1 based on microarray, RNA-seq, and tiling array studies\; is affected by eight chemicals including methylmercury hydroxide, 1-methylnicotinamide, and Rotenone based on RNA-seq and microarray st…	3.79305	3.69e-09
WBGene00009311	F32A11.7	mltn-1	Transmembrane protein	Transmembrane protein: unassigned	Transmembrane protein: unassigned	mltn-1 is enriched in the Z1, the Z4, and the hypodermis based on RNA-seq studies\; is affected by several genes including daf-16, daf-2, and glp-1 based on microarray and RNA-seq studies\; is affected by methylmercury hydroxide, Rotenone, and manganese chloride based on RNA-seq studies\; is predicted to encode a protein with the following domain: Moulting cycle MLT-10-like protein.	3.78491	0.000245838
WBGene00018616	F48G7.5	F48G7.5	Unassigned	Unassigned	Unassigned: regulated by multiple stresses	F48G7.5 is enriched in the intestine based on tiling array, RNA-seq, and microarray studies\; is affected by several genes including daf-16, daf-2, and skn-1 based on microarray, tiling array, and RNA-seq studies\; is affected by fifteen chemicals including Heme, 1-methylnicotinamide, and Rotenone based on microarray and RNA-seq studies\; is predicted to encode a protein with the following domain…	3.77211	0.0383404
WBGene00016670	C45G7.3	ilys-3	Proteolysis general	Proteolysis general: lysozyme	Proteolysis general: lysozyme	ilys-3 exhibits lysozyme activity\; is involved in defense response to Gram-positive bacterium and determination of adult lifespan\; localizes to the cytoplasmic part, extracellular space, and intracellular organelle\; is expressed in the alimentary system, the coelomocyte, the digestive tract, and the epithelial system.	3.76144	0.0367059
WBGene00004174	ZK1067.7	abu-14	Unassigned	Unassigned	Unassigned: prion domain	abu-14 is involved in pharynx development\; is expressed in the buccal cavity, the cuticle, the grinder, the marginal cell, and the pharyngeal muscle cell.	3.74617	0.0196911
WBGene00017307	F09F9.2	F09F9.2	Unassigned	Unassigned	Unassigned: regulated by multiple stresses	F09F9.2 is enriched in the germline precursor cell, the hypodermis, the intestine, and the nervous system based on microarray, tiling array, and RNA-seq studies\; is affected by several genes including daf-16, age-1, and daf-12 based on microarray, tiling array, and RNA-seq studies\; is affected by fifteen chemicals including methylmercury hydroxide, 1-methylnicotinamide, and manganese chloride b…	3.74114	0.0107965
WBGene00001066	Y41E3.2	dpy-4	Extracellular material	Extracellular material: collagen	Extracellular material: collagen	dpy-4 is an ortholog of human MARCO (macrophage receptor with collagenous structure)\; is predicted to be a structural constituent of cuticle\; is involved in cuticle development involved in collagen and cuticulin-based cuticle molting cycle.	3.73057	0.00637594
WBGene00206354	F27E5.9	F27E5.9	Unassigned	Unassigned	Unassigned: membrane spanning domain	F27E5.9 is affected by several genes including daf-16, skn-1, and hsf-1 based on RNA-seq studies\; is affected by D-glucopyranose and Zidovudine based on RNA-seq studies.	3.72051	0.00301654
WBGene00000606	F11G11.10	col-17	Extracellular material	Extracellular material: collagen	Extracellular material: collagen	col-17 is enriched in the DA neuron, the VA neuron, the germline precursor cell, and the hypodermis based on tiling array and microarray studies\; is affected by several genes including daf-16, daf-2, and glp-1 based on microarray and RNA-seq studies\; is affected by twenty-one chemicals including hydrogen sulfide, Nitric Oxide, and methylmercury hydroxide based on microarray and RNA-seq studies.	3.71896	0.00111202
WBGene00009590	F40F12.1	ttr-4	Pseudogene	Pseudogene	Pseudogene	ttr-4 is affected by several genes including daf-16, daf-2, and dpy-10 based on microarray and RNA-seq studies\; is affected by six chemicals including Cry5B, Chlorpyrifos, and Diazinon based on microarray studies.	3.71649	0.0371458
WBGene00009331	F32D8.7	F32D8.7	Proteolysis general	Proteolysis general: inhibitor	Proteolysis general: inhibitor: serine	F32D8.7 is predicted to have serine-type endopeptidase inhibitor activity.	3.6938	0.0156679
WBGene00014183	ZK1025.3	ZK1025.3	Transmembrane protein	Transmembrane protein: unassigned	Transmembrane protein: unassigned	ZK1025.3 is affected by several genes including daf-16, daf-2, and skn-1 based on microarray, proteomic, RNA-seq, and tiling array studies\; is affected by fourteen chemicals including Ethanol, Nitric Oxide, and tryptophan based on RNA-seq and microarray studies\; is predicted to encode a protein with the following domain: Methyltransferase FkbM.	3.64653	0.00275579
WBGene00000663	W05G11.3	col-88	Extracellular material	Extracellular material: collagen	Extracellular material: collagen	col-88 is an ortholog of human SFTPD (surfactant protein D)\; is predicted to be a structural constituent of cuticle.	3.63155	0.000136234
WBGene00010835	M03B6.3	M03B6.3	Unassigned	Unassigned	Unassigned: regulated by multiple stresses	M03B6.3 is enriched in the hypodermis and the intestine based on tiling array, RNA-seq, and microarray studies\; is affected by several genes including daf-16, daf-12, and lin-4 based on microarray, tiling array, and RNA-seq studies\; is affected by ten chemicals including methylmercury hydroxide, methylmercuric chloride, and D-glucose based on RNA-seq and microarray studies.	3.61041	0.00441019
WBGene00018772	F53G12.4	F53G12.4	Unassigned	Unassigned	Unassigned	F53G12.4 is enriched in the germ line and the nervous system based on tiling array, RNA-seq, and microarray studies\; is affected by several genes including daf-2, hsf-1, and clk-1 based on microarray and RNA-seq studies\; is affected by four chemicals including Rotenone, Alovudine, and stavudine based on RNA-seq and microarray studies.	3.60345	0.045022
WBGene00017068	D2092.8	D2092.8	Unassigned	Unassigned	Unassigned: regulated by multiple stresses	D2092.8 is enriched in the intestine based on RNA-seq studies\; is affected by several genes including daf-16, skn-1, and daf-12 based on microarray, tiling array, and RNA-seq studies\; is affected by fourteen chemicals including Ethanol, 1-methylnicotinamide, and methylmercuric chloride based on RNA-seq and microarray studies.	3.60235	0.0470907
WBGene00015337	C02D5.3	gsto-2	Stress response	Stress response: detoxification	Stress response: detoxification: GST	gsto-2 is an ortholog of human GSTO1 (glutathione S-transferase omega 1) and GSTO2 (glutathione S-transferase omega 2)\; is predicted to have glutathione dehydrogenase (ascorbate) activity, glutathione transferase activity, and methylarsonate reductase activity\; is expressed in the head, the intestine, and the tail.	3.58331	0.0448241
WBGene00021627	Y47D7A.15	Y47D7A.15	Unassigned	Unassigned	Unassigned: regulated by multiple stresses	Y47D7A.15 is enriched in the coelomocyte and the ventral nerve cord based on tiling array studies\; is affected by several genes including daf-16, daf-2, and glp-1 based on RNA-seq and microarray studies\; is affected by seventeen chemicals including hydrogen sulfide, Ethanol, and 1-methylnicotinamide based on microarray and RNA-seq studies.	3.57633	0.0266031
WBGene00009773	F46B6.8	lipl-2	Metabolism	Metabolism: lipid	Metabolism: lipid: lipase	lipl-2 is an ortholog of human LIPJ (lipase J), LIPK (lipase K), and LIPF (lipase F, gastric type)\; is predicted to have hydrolase activity, acting on ester bonds\; human orthologs of this gene are implicated in autosomal recessive congenital ichthyosis 8 and lysosomal and lipase deficiency.	3.57179	3.33e-07
WBGene00000784	F44C4.3	cpr-4	Proteolysis general	Proteolysis general: aspartate	Proteolysis general: aspartate: cathepsin	cpr-4 is an ortholog of human CTSB (cathepsin B)\; exhibits cysteine-type endopeptidase activity\; is involved in cellular response to UV, cellular response to gamma radiation, and proteolysis involved in cellular protein catabolic process\; localizes to the extracellular region.	3.54791	3.45e-06
WBGene00004127	F52D1.3	abu-12	Unassigned	Unassigned	Unassigned: prion domain	abu-12 is enriched in the OLL, the PVD, and the hypodermis based on microarray and tiling array studies\; is affected by several genes including daf-16, daf-12, and dpy-10 based on microarray, tiling array, and RNA-seq studies\; is affected by eleven chemicals including hydrogen sulfide, methylmercury hydroxide, and 1-methylnicotinamide based on microarray and RNA-seq studies.	3.53948	0.0404982
WBGene00000735	Y2H9A.3	col-162	Extracellular material	Extracellular material: collagen	Extracellular material: collagen	col-162 is an ortholog of human SFTPD (surfactant protein D)\; is predicted to be a structural constituent of cuticle.	3.53623	0.00479044
WBGene00017631	F20B6.7	F20B6.7	Pseudogene	Pseudogene	Pseudogene	F20B6.7 is affected by several genes including daf-16, clk-1, and eat-2 based on microarray, tiling array, and RNA-seq studies\; is affected by six chemicals including aldicarb, Alovudine, and Zidovudine based on microarray and RNA-seq studies.	3.52956	0.0172529
WBGene00044213	Y102A5C.36	Y102A5C.36	Unassigned	Unassigned	Unassigned	Y102A5C.36 is enriched in the germline precursor cell based on tiling array studies\; is affected by several genes including daf-2, clk-1, and elt-2 based on microarray and RNA-seq studies\; is affected by hydrogen sulfide and Rotenone based on microarray and RNA-seq studies.	3.49396	0.0214519
WBGene00012683	Y39B6A.24	asp-17	Proteolysis general	Proteolysis general: aspartate	Proteolysis general: aspartate: cathepsin	asp-17 is an ortholog of human PGA4, NAPSA, and PGA5\; is predicted to have aspartic-type endopeptidase activity.	3.49073	9.43e-07
WBGene00000372	T10B9.10	cyp-13A7	Stress response	Stress response: detoxification	Stress response: detoxification: CYP	cyp-13A7 is an ortholog of human TBXAS1 (thromboxane A synthase 1) and members of the human CYP3 (Cytochrome P450 family 3) gene family including CYP3A4, CYP3A7, and CYP3A5\; is predicted to have heme binding activity, iron ion binding activity, and oxidoreductase activity\; is expressed in the intestine.	3.47901	0.011207
WBGene00000704	F08G5.4	col-130	Extracellular material	Extracellular material: collagen	Extracellular material: collagen	col-130 is an ortholog of human SFTPD (surfactant protein D)\; is predicted to be a structural constituent of cuticle\; is expressed in the intestine and the vulva.	3.4256	0.00207327
WBGene00012728	Y39G8B.9	Y39G8B.9	Unassigned	Unassigned	Unassigned: regulated by multiple stresses	Y39G8B.9 is enriched in the ASER, the OLL, the PVD, the intestine, and the pharyngeal muscle cell based on tiling array and RNA-seq studies\; is affected by several genes including daf-16, daf-2, and glp-1 based on RNA-seq, tiling array, and microarray studies\; is affected by nine chemicals including 1-methylnicotinamide, nicotinic acid, and Rotenone based on RNA-seq and microarray studies\; is …	3.42341	0.047518
WBGene00015602	C08E3.10	fbxa-158	Proteolysis proteasome	Proteolysis proteasome: E3	Proteolysis proteasome: E3: F box	fbxa-158 is enriched in the ALM, the PLM, and the intestine based on tiling array, microarray, and RNA-seq studies\; is affected by several genes including glp-1, hsf-1, and clk-1 based on microarray, RNA-seq, and tiling array studies\; is affected by ten chemicals including methylmercury hydroxide, methylmercuric chloride, and Tunicamycin based on RNA-seq and microarray studies\; is predicted to…	3.42225	0.00584862
WBGene00017315	F09G2.6	ugt-36	Stress response	Stress response: detoxification	Stress response: detoxification: ugt	ugt-36 is an ortholog of human UGT3A1 (UDP glycosyltransferase family 3 member A1) and UGT3A2 (UDP glycosyltransferase family 3 member A2)\; is predicted to have transferase activity, transferring hexosyl groups.	3.42172	4.28e-05
WBGene00000694	Y11D7A.11	col-120	Extracellular material	Extracellular material: collagen	Extracellular material: collagen	col-120 is an ortholog of human MARCO (macrophage receptor with collagenous structure)\; is predicted to be a structural constituent of cuticle.	3.37772	0.00171146
WBGene00018261	F41B5.3	cyp-33C5	Stress response	Stress response: detoxification	Stress response: detoxification: CYP	cyp-33C5 is an ortholog of human CYP2J2 (cytochrome P450 family 2 subfamily J member 2), CYP2R1 (cytochrome P450 family 2 subfamily R member 1), and CYP2U1 (cytochrome P450 family 2 subfamily U member 1)\; is predicted to have heme binding activity, iron ion binding activity, and oxidoreductase activity\; human orthologs of this gene are implicated in hereditary spastic paraplegia 56, lung cancer…	3.37448	5.75e-06
WBGene00005017	C01B12.1	sqt-2	Extracellular material	Extracellular material: collagen	653	sqt-2 is an ortholog of human MARCO (macrophage receptor with collagenous structure)\; is predicted to be a structural constituent of cuticle\; is involved in cuticle development involved in collagen and cuticulin-based cuticle molting cycle.	3.37179	0.00504504
WBGene00194695	B0462.5	B0462.5	Unassigned	Unassigned	Unassigned	B0462.5 is enriched in the intestine based on RNA-seq studies\; is affected by several genes including daf-16, daf-2, and glp-1 based on RNA-seq and microarray studies\; is affected by methylmercury hydroxide, bisphenol A, and Cry5B based on RNA-seq studies.	3.36688	0.00282359
WBGene00008850	F15B9.6	F15B9.6	Transmembrane protein	Transmembrane protein: unassigned	Transmembrane protein: unassigned	F15B9.6 is enriched in the OLL, the PVD, and the intestine based on microarray and RNA-seq studies\; is affected by several genes including daf-16, daf-2, and glp-1 based on microarray, tiling array, and RNA-seq studies\; is affected by eighteen chemicals including Heme, methylmercury hydroxide, and 1-methylnicotinamide based on microarray and RNA-seq studies.	3.36597	1.75e-07
WBGene00015598	C08E3.6	fbxa-163	Proteolysis proteasome	Proteolysis proteasome: E3	Proteolysis proteasome: E3: F box	fbxa-163 is enriched in the body wall muscle cell, the intestine, and the nervous system based on tiling array studies\; is affected by several genes including daf-16, daf-2, and glp-1 based on microarray, RNA-seq, and tiling array studies\; is affected by twelve chemicals including methylmercuric chloride, Rotenone, and multi-walled carbon nanotube based on microarray and RNA-seq studies\; is pr…	3.35951	0.0493059
WBGene00004155	W01C9.3	pqn-73	Unassigned	Unassigned	Unassigned: prion domain	pqn-73 is expressed in the arcade cell.	3.32684	0.0132461
WBGene00020033	R12E2.7	R12E2.7	Unassigned	Unassigned	Unassigned	R12E2.7 is expressed in several tissues, including the alimentary system, the hypodermis, the muscular system, the vulC, and the vulval syncytia precursor.	3.32603	0.00770517
WBGene00019154	H04M03.4	glf-1	Metabolism	Metabolism: carbohydrate	Metabolism: carbohydrate	glf-1 is an ortholog of human Ppox\; exhibits UDP-galactopyranose mutase activity\; is involved in cellular polysaccharide biosynthetic process\; localizes to the cytoplasm\; is expressed in the hypodermis, the muscle cell, and the nervous system.	3.31451	0.00138136
WBGene00011844	T19C9.8	T19C9.8	Stress response	Stress response: pathogen	Stress response: pathogen: CUB	T19C9.8 is enriched in the DA neuron, the VA neuron, the coelomocyte, the intestine, and the male based on tiling array, RNA-seq, and microarray studies\; is affected by several genes including daf-16, daf-2, and glp-1 based on tiling array, microarray, and RNA-seq studies\; is affected by eighteen chemicals including Heme, tryptophan, and methylmercury hydroxide based on microarray and RNA-seq s…	3.31266	0.000235174
WBGene00000641	K08C9.4	col-65	Extracellular material	Extracellular material: collagen	Extracellular material: collagen	col-65 is an ortholog of human SFTPD (surfactant protein D)\; is predicted to be a structural constituent of cuticle.	3.30666	0.00127772
WBGene00020700	T22F3.11	T22F3.11	Transmembrane transport	Transmembrane transport: major facilitator	Transmembrane transport: major facilitator	T22F3.11 is enriched in the nervous system based on microarray studies\; is affected by several genes including daf-16, daf-2, and skn-1 based on microarray, RNA-seq, and tiling array studies\; is affected by twelve chemicals including Tunicamycin, Ethanol, and Cry5B based on microarray and RNA-seq studies\; is predicted to encode a protein with the following domains: Major facilitator superfamil…	3.30032	0.0136799
WBGene00003057	ZK836.1	lon-3	Extracellular material	Extracellular material: collagen	Extracellular material: collagen	lon-3 is an ortholog of human COLQ\; is predicted to be a structural constituent of collagen and cuticulin-based cuticle\; is involved in body morphogenesis and negative regulation of growth\; localizes to the annuli extracellular matrix\; is expressed in several tissues, including the H1L.a, the H1L.ap, the H1L.app, the epithelial system, and the hyp7 precursor cell.	3.29637	0.00827631
WBGene00018969	F56D3.1	F56D3.1	Unassigned	Unassigned	Unassigned: regulated by multiple stresses	F56D3.1 is enriched in the OLL, the PVD, the germ line, and the hypodermis based on proteomic, microarray, and tiling array studies\; is affected by several genes including daf-16, daf-2, and glp-1 based on microarray, RNA-seq, and proteomic studies\; is affected by eighteen chemicals including hydrogen sulfide, methylmercury hydroxide, and 1-methylnicotinamide based on microarray and RNA-seq stu…	3.29586	0.0112151
WBGene00011321	T01C3.4	fil-1	Metabolism	Metabolism: lipid	Metabolism: lipid: lipase	fil-1 exhibits lipase activity\; is involved in lipid catabolic process.	3.28831	0.000342581
WBGene00020194	T03G6.1	T03G6.1	Unassigned	Unassigned	Unassigned: regulated by multiple stresses	T03G6.1 is enriched in the PLM, the hypodermis, and the intestine based on tiling array, RNA-seq, and proteomic studies\; is affected by several genes including daf-16, daf-2, and glp-1 based on microarray, tiling array, and RNA-seq studies\; is affected by fifteen chemicals including Ethanol, methylmercury hydroxide, and methylmercuric chloride based on RNA-seq and microarray studies.	3.26878	0.0219585
WBGene00015932	C17H12.6	C17H12.6	Stress response	Stress response: pathogen	Stress response: pathogen: unassigned	C17H12.6 is involved in innate immune response.	3.26231	0.000806931
WBGene00008493	F01D5.2	F01D5.2	Extracellular material	Extracellular material: matrix	Extracellular material: matrix	F01D5.2 is enriched in the intestine based on tiling array and RNA-seq studies\; is affected by several genes including daf-16, daf-2, and glp-1 based on microarray, tiling array, and RNA-seq studies\; is affected by eighteen chemicals including Rotenone, Tunicamycin, and Rifampin based on RNA-seq and microarray studies\; is predicted to encode a protein with the following domain: ShKT domain.	3.25503	0.0147938
WBGene00019520	K08B12.1	K08B12.1	Unassigned	Unassigned	Unassigned	K08B12.1 is predicted to have hydrolase activity\; is expressed in the hypodermis.	3.23956	0.0197431
WBGene00022679	ZK180.5	ZK180.5	Unassigned	Unassigned	Unassigned: regulated by multiple stresses	ZK180.5 is enriched in several tissues, including the DA neuron, the alimentary system, the hypodermis, and the somatic gonad precursor based on tiling array, RNA-seq, and microarray studies\; is affected by several genes including daf-16, daf-2, and age-1 based on microarray, quantitative PCR, tiling array, proteomic, and RNA-seq studies\; is affected by twenty chemicals including hydrogen sulfi…	3.22811	0.0167373
WBGene00001714	Y47D7A.5	grl-5	Signaling	Signaling: hedgehog-like	Signaling: hedgehog-like	grl-5 is expressed in the hypodermis\; is predicted to encode a protein with the following domain: Ground-like domain.	3.21936	0.00737981
WBGene00015057	B0222.9	gad-3	Metabolism	Metabolism: nucleotide	Metabolism: nucleotide	gad-3 is an ortholog of human AOX1 and XDH\; is predicted to have several functions, including 2 iron, 2 sulfur cluster binding activity, flavin adenine dinucleotide binding activity, and oxidoreductase activity\; is involved in endoplasmic reticulum unfolded protein response.	3.21935	2.03e-09
WBGene00016037	C24A8.1	dop-6	Neuronal function	Neuronal function: synaptic function	Neuronal function: synaptic function: neurotransmitter receptor	dop-6 is an ortholog of human HTR2A (5-hydroxytryptamine receptor 2A) and HTR2C (5-hydroxytryptamine receptor 2C)\; is predicted to have G protein-coupled receptor activity\; is expressed in the head, the nervous system, the sensillum, and the tail.	3.21914	0.0170006
WBGene00000783	T10H4.12	cpr-3	Stress response	Stress response: pathogen	Stress response: pathogen: unassigned	cpr-3 is an ortholog of human CTSB (cathepsin B)\; is predicted to have cysteine-type peptidase activity\; is involved in innate immune response\; is expressed in the intestine, the pharyngeal-intestinal valve, the pharynx, and the rectal gland cell.	3.21073	1.95e-07
WBGene00077439	F55B12.10	F55B12.10	Unassigned	Unassigned	Unassigned	F55B12.10 is enriched in several tissues, including the Z1.p, the epithelial system, the nervous system, the reproductive system, and the somatic gonad precursor based on tiling array and RNA-seq studies\; is affected by several genes including daf-16, daf-2, and daf-12 based on tiling array, RNA-seq, and microarray studies\; is affected by Sodium Chloride based on RNA-seq studies.	3.18233	0.0452011
WBGene00015692	C10H11.3	ugt-25	Stress response	Stress response: detoxification	Stress response: detoxification: ugt	ugt-25 is an ortholog of human UGT3A1 (UDP glycosyltransferase family 3 member A1) and UGT3A2 (UDP glycosyltransferase family 3 member A2)\; is predicted to have glucuronosyltransferase activity.	3.1814	1.89e-05
WBGene00004987	T08A9.12	spp-2	Stress response	Stress response: pathogen	Stress response: pathogen: saposin	spp-2 is involved in defense response to Gram-positive bacterium.	3.16691	5.74e-08
WBGene00044811	F12E12.11	F12E12.11	Metabolism	Metabolism: lipid	Metabolism: lipid: sterol	F12E12.11 is an ortholog of human HSD17B14\; is predicted to encode a protein with the following domains: Short-chain dehydrogenase\/reductase SDR and NAD(P)-binding domain superfamily.	3.16196	1.83e-06
WBGene00011596	T07G12.5	T07G12.5	Transmembrane transport	Transmembrane transport: solute carrier	Transmembrane transport: solute carrier	T07G12.5 is an ortholog of human SLC23A1 (solute carrier family 23 member 1), SLC23A2 (solute carrier family 23 member 2), and SLC23A3 (solute carrier family 23 member 3)\; is predicted to have transmembrane transporter activity.	3.16032	0.00525258
WBGene00007885	C33A12.6	ugt-21	Stress response	Stress response: detoxification	Stress response: detoxification: ugt	ugt-21 is an ortholog of human UGT3A1 (UDP glycosyltransferase family 3 member A1) and UGT3A2 (UDP glycosyltransferase family 3 member A2)\; is predicted to have glucuronosyltransferase activity.	3.1591	8.5e-08
WBGene00004133	F57B9.9	abu-13	Unassigned	Unassigned	Unassigned: prion domain	abu-13 is enriched in the OLL, the PLM, the PVD, and the hypodermis based on microarray, tiling array, and RNA-seq studies\; is affected by several genes including daf-16, daf-2, and skn-1 based on microarray and RNA-seq studies\; is affected by fifteen chemicals including Ethanol, Nitric Oxide, and methylmercury hydroxide based on RNA-seq and microarray studies.	3.14322	0.0160656
WBGene00000666	F09G8.6	col-91	Extracellular material	Extracellular material: collagen	Extracellular material: collagen	col-91 is an ortholog of human SFTPD (surfactant protein D)\; is predicted to be a structural constituent of cuticle.	3.1279	0.000592506
WBGene00012635	Y38H8A.1	Y38H8A.1	Transmembrane protein	Transmembrane protein: unassigned	Transmembrane protein: unassigned	Y38H8A.1 is enriched in the hypodermis based on RNA-seq studies\; is affected by several genes including daf-16, daf-12, and pmk-1 based on microarray and RNA-seq studies\; is affected by six chemicals including methylmercury hydroxide, resveratrol, and Cadmium based on RNA-seq and microarray studies.	3.12259	0.0419507
WBGene00010019	F54B8.4	F54B8.4	Unassigned	Unassigned	Unassigned	F54B8.4 is an ortholog of human DAPL1 and dap\; is involved in innate immune response.	3.10303	0.0262215
WBGene00001067	F27C1.8	dpy-5	Extracellular material	Extracellular material: collagen	Extracellular material: collagen	dpy-5 is an ortholog of human SFTPD (surfactant protein D)\; is a structural constituent of collagen and cuticulin-based cuticle\; is involved in cuticle development involved in collagen and cuticulin-based cuticle molting cycle, post-embryonic body morphogenesis, and regulation of growth\; localizes to the collagen and cuticulin-based cuticle extracellular matrix\; is expressed in the hypodermis.	3.09578	0.00399523
WBGene00016013	C23G10.6	ugt-66	Stress response	Stress response: detoxification	Stress response: detoxification: ugt	ugt-66 is an ortholog of human UGT3A1 (UDP glycosyltransferase family 3 member A1) and UGT3A2 (UDP glycosyltransferase family 3 member A2)\; is predicted to have glucuronosyltransferase activity.	3.09455	6.27e-05
WBGene00019272	H42K12.3	H42K12.3	Unassigned	Unassigned	Unassigned: regulated by multiple stresses	H42K12.3 is enriched in the OLL, the PVD, and the hypodermis based on microarray and tiling array studies\; is affected by several genes including daf-16, daf-2, and daf-12 based on microarray, tiling array, and RNA-seq studies\; is affected by seventeen chemicals including hydrogen sulfide, methylmercury hydroxide, and 1-methylnicotinamide based on microarray and RNA-seq studies\; is predicted t…	3.08079	0.0103166
WBGene00008334	C55A6.5	sdz-8	Unassigned	Unassigned	Unassigned: regulated by multiple stresses	sdz-8 is enriched in the body wall muscle cell based on tiling array studies\; is affected by several genes including daf-16, daf-2, and age-1 based on microarray, RNA-seq, and proteomic studies\; is affected by twenty-four chemicals including tryptophan, 1-methylnicotinamide, and methylmercuric chloride based on microarray and RNA-seq studies\; is predicted to encode a protein with the following…	3.08077	4.83e-05
WBGene00000749	ZC373.7	col-176	Extracellular material	Extracellular material: collagen	Extracellular material: collagen	col-176 is an ortholog of human SFTPD (surfactant protein D)\; is predicted to be a structural constituent of cuticle.	3.06337	0.0386775
WBGene00013013	Y48E1B.16	clec-145	Stress response	Stress response: C-type Lectin	Stress response: C-type Lectin	clec-145 is predicted to have carbohydrate binding activity.	3.06204	0.0141729
WBGene00015178	B0416.2	B0416.2	Unassigned	Unassigned	Unassigned: regulated by multiple stresses	B0416.2 is affected by several genes including hpl-2, dop-1, and mir-71 based on microarray and RNA-seq studies\; is affected by six chemicals including tryptophan, methylmercuric chloride, and Rotenone based on microarray and RNA-seq studies\; is predicted to encode a protein with the following domain: Cystine-knot cytokine.	3.06078	0.027652
WBGene00019473	K07C6.5	cyp-35A5	Stress response	Stress response: detoxification	Stress response: detoxification: CYP	cyp-35A5 is an ortholog of human CYP21A2 (cytochrome P450 family 21 subfamily A member 2) and members of the human CYP2 (Cytochrome P450 family 2) gene family including CYP2R1, CYP2U1, and CYP2J2\; is predicted to have heme binding activity, iron ion binding activity, and oxidoreductase activity\; is involved in response to xenobiotic stimulus\; is expressed in the intestine\; human orthologs of …	3.05795	2.82e-05
WBGene00011593	T07G12.2	T07G12.2	Transmembrane transport	Transmembrane transport: solute carrier	Transmembrane transport: solute carrier	T07G12.2 is an ortholog of human SLC23A1 (solute carrier family 23 member 1), SLC23A2 (solute carrier family 23 member 2), and SLC23A3 (solute carrier family 23 member 3)\; is predicted to have transmembrane transporter activity.	3.05776	0.00405067
WBGene00000740	T10E10.2	col-167	Extracellular material	Extracellular material: collagen	Extracellular material: collagen	col-167 is an ortholog of human MARCO (macrophage receptor with collagenous structure)\; is predicted to be a structural constituent of cuticle.	3.0574	0.0153162
WBGene00017453	F14D2.5	F14D2.5	Unassigned	Unassigned	Unassigned	F14D2.5 is enriched in the DA neuron, the I5 neuron, the SAB, the germ line, and the retrovesicular ganglion based on RNA-seq and microarray studies\; is affected by several genes including fbf-1, sma-2, and hpl-2 based on microarray, tiling array, and RNA-seq studies.	3.04245	0.0105648
WBGene00008597	F08H9.9	clec-55	Stress response	Stress response: C-type Lectin	Stress response: C-type Lectin	clec-55 is an ortholog of human CDCP2\; is predicted to have carbohydrate binding activity.	3.04203	0.0380532
WBGene00000699	C29F4.1	col-125	Extracellular material	Extracellular material: collagen	Extracellular material: collagen	col-125 is an ortholog of human MARCO (macrophage receptor with collagenous structure)\; is predicted to be a structural constituent of cuticle.	3.03893	0.0133767
WBGene00004120	F29C12.1	pqn-32	Unassigned	Unassigned	Unassigned: prion domain	pqn-32 is enriched in the intestine, the nervous system, and the sensillum based on microarray and RNA-seq studies\; is affected by several genes including daf-16, daf-2, and daf-12 based on microarray and RNA-seq studies\; is affected by eighteen chemicals including hydrogen sulfide, Nitric Oxide, and methylmercury hydroxide based on microarray and RNA-seq studies\; is predicted to encode a prot…	3.03758	0.0191565
WBGene00008810	F14F7.3	cyp-13A12	Stress response	Stress response: detoxification	Stress response: detoxification: CYP	cyp-13A12 is predicted to have heme binding activity, iron ion binding activity, and oxidoreductase activity\; is expressed in the marginal cell.	3.02726	0.00131145
WBGene00018731	F53A9.8	F53A9.8	Stress response	Stress response: pathogen	Stress response: pathogen: unassigned	F53A9.8 is involved in defense response to Gram-positive bacterium\; is expressed in the intestine.	3.02136	8.39e-06
WBGene00022274	Y73E7A.8	Y73E7A.8	Unassigned	Unassigned	Unassigned	Y73E7A.8 is enriched in the hypodermis based on tiling array and RNA-seq studies\; is affected by several genes including daf-16, daf-12, and clk-1 based on microarray, tiling array, and RNA-seq studies\; is affected by ten chemicals including aldicarb, methylmercury hydroxide, and 1-methylnicotinamide based on microarray and RNA-seq studies\; is predicted to encode a protein with the following d…	2.9969	0.0250314
WBGene00000689	Y42H9B.1	col-115	Extracellular material	Extracellular material: collagen	Extracellular material: collagen	col-115 is an ortholog of human COL16A1 (collagen type XVI alpha 1 chain)\; human COL16A1 exhibits integrin binding activity.	2.98646	0.0403563
WBGene00020909	W01A11.1	W01A11.1	Metabolism	Metabolism: lipid	Metabolism: lipid: epoxide hydrolase	W01A11.1 is an ortholog of human EPHX1\; is predicted to have cis-stilbene-oxide hydrolase activity\; is expressed in several tissues, including the alimentary system, the muscular system, the nervous system, and the reproductive system\; human orthologs of this gene are implicated in pre-eclampsia.	2.98165	7.95e-08
WBGene00000711	C52D10.13	col-138	Extracellular material	Extracellular material: collagen	Extracellular material: collagen	col-138 is an ortholog of human MARCO (macrophage receptor with collagenous structure)\; is predicted to be a structural constituent of cuticle.	2.9788	0.0181393
WBGene00003766	B0213.3	nlp-28	Neuronal function	Neuronal function: synaptic function	Neuronal function: synaptic function: neuropeptide	nlp-28 is enriched in the body wall muscle cell, the germ line, the intestine, and the pharyngeal muscle cell based on tiling array, RNA-seq, and microarray studies\; is affected by several genes including daf-16, daf-2, and daf-12 based on microarray and RNA-seq studies\; is affected by seventeen chemicals including Rotenone, manganese chloride, and levamisole based on RNA-seq and microarray stu…	2.96325	0.00209478
WBGene00000653	M195.1	col-77	Extracellular material	Extracellular material: collagen	Extracellular material: collagen	col-77 is an ortholog of human MARCO (macrophage receptor with collagenous structure)\; is predicted to be a structural constituent of cuticle.	2.95589	0.00354021
WBGene00014254	ZK1320.4	cyp-13A10	Stress response	Stress response: detoxification	Stress response: detoxification: CYP	cyp-13A10 is an ortholog of human TBXAS1 (thromboxane A synthase 1) and members of the human CYP3 (Cytochrome P450 family 3) gene family including CYP3A4, CYP3A7, and CYP3A5\; is predicted to have heme binding activity, iron ion binding activity, and oxidoreductase activity.	2.95147	0.000430148
WBGene00008448	E01G4.6	E01G4.6	Unassigned	Unassigned	Unassigned: regulated by multiple stresses	E01G4.6 is enriched in the PLM and the amphid sheath cell based on RNA-seq studies\; is affected by several genes including daf-16, daf-2, and glp-1 based on proteomic, microarray, and RNA-seq studies\; is affected by fourteen chemicals including Heme, hydrogen sulfide, and methylmercury hydroxide based on microarray and RNA-seq studies.	2.94354	0.00710357
WBGene00020587	T19H12.1	ugt-9	Stress response	Stress response: detoxification	Stress response: detoxification: ugt	ugt-9 is an ortholog of human UGT3A1 (UDP glycosyltransferase family 3 member A1) and UGT3A2 (UDP glycosyltransferase family 3 member A2)\; is predicted to have transferase activity, transferring hexosyl groups\; is expressed in the pharyngeal cell.	2.94202	5.35e-08
WBGene00004397	T01B7.7	rol-6	Extracellular material	Extracellular material: collagen	Extracellular material: collagen	rol-6 is an ortholog of human COLQ\; is a structural constituent of collagen and cuticulin-based cuticle\; is involved in cuticle development involved in collagen and cuticulin-based cuticle molting cycle\; localizes to the collagen and cuticulin-based cuticle extracellular matrix\; is expressed in the hypodermis.	2.91251	0.00621398
WBGene00000683	Y38C1BA.3	col-109	Extracellular material	Extracellular material: collagen	Extracellular material: collagen	col-109 is predicted to be a structural constituent of cuticle\; is involved in endoplasmic reticulum unfolded protein response.	2.91	0.020984
WBGene00000742	T10E10.5	col-169	Extracellular material	Extracellular material: collagen	Extracellular material: collagen	col-169 is an ortholog of human MARCO (macrophage receptor with collagenous structure)\; is predicted to be a structural constituent of cuticle.	2.90511	0.0319232
WBGene00018062	F35F10.13	F35F10.13	Unassigned	Unassigned	Unassigned	F35F10.13 is enriched in the muscular system and the nervous system based on tiling array and RNA-seq studies\; is affected by several genes including daf-16, daf-2, and glp-1 based on microarray, tiling array, and RNA-seq studies\; is affected by eight chemicals including multi-walled carbon nanotube, resveratrol, and Cry5B based on RNA-seq and microarray studies\; is predicted to encode a prote…	2.90368	0.00637904
WBGene00022517	ZC123.1	ZC123.1	Unassigned	Unassigned	Unassigned	ZC123.1 is expressed in the hypodermis.	2.90212	0.0253962
WBGene00020560	T19C3.2	T19C3.2	Unassigned	Unassigned	Unassigned: regulated by multiple stresses	T19C3.2 is enriched in the NSM, the germline precursor cell, and the hypodermis based on tiling array and RNA-seq studies\; is affected by several genes including daf-16, daf-12, and dpy-10 based on microarray and RNA-seq studies\; is affected by thirteen chemicals including hydrogen sulfide, Nitric Oxide, and methylmercury hydroxide based on microarray and RNA-seq studies.	2.8903	0.00842877
WBGene00017937	F30H5.3	F30H5.3	Proteolysis general	Proteolysis general: serine	Proteolysis general: serine	F30H5.3 is predicted to have serine-type endopeptidase inhibitor activity.	2.86425	0.00594995
WBGene00005016	B0491.2	sqt-1	Extracellular material	Extracellular material: collagen	Extracellular material: collagen	sqt-1 is an ortholog of human COLQ\; is a structural constituent of collagen and cuticulin-based cuticle\; is involved in cuticle development involved in collagen and cuticulin-based cuticle molting cycle.	2.86299	0.0230105
WBGene00011098	R07B7.14	nhr-207	Transcription factor	Transcription factor: NHR	Transcription factor: NHR	nhr-207 is an ortholog of human HNF4A (hepatocyte nuclear factor 4 alpha) and HNF4G (hepatocyte nuclear factor 4 gamma)\; is predicted to have several functions, including regulation of cellular process, sequence-specific DNA binding activity, and zinc ion binding activity\; is involved in response to starvation\; is expressed in several tissues, including the alimentary system, the anal sphincte…	2.85343	0.043345
WBGene00017438	F13H8.5	F13H8.5	Unassigned	Unassigned	Unassigned	F13H8.5 is enriched in the germline precursor cell and the hypodermis based on tiling array studies\; is affected by several genes including daf-16, daf-2, and glp-1 based on microarray, tiling array, RNA-seq, and proteomic studies\; is affected by twelve chemicals including hydrogen sulfide, Ethanol, and 1-methylnicotinamide based on microarray and RNA-seq studies\; is predicted to encode a prot…	2.8452	0.0108629
WBGene00000625	Y54E10BL.2	col-48	Extracellular material	Extracellular material: collagen	Extracellular material: collagen	col-48 is an ortholog of human MARCO (macrophage receptor with collagenous structure)\; is predicted to be a structural constituent of cuticle.	2.84315	0.00540322
WBGene00011895	T21C9.9	T21C9.9	Unassigned	Unassigned	Unassigned: regulated by multiple stresses	T21C9.9 is enriched in the hypodermis based on tiling array and RNA-seq studies\; is affected by several genes including daf-16, daf-2, and skn-1 based on microarray, tiling array, RNA-seq, and proteomic studies\; is affected by ten chemicals including 1-methylnicotinamide, nicotinic acid, and D-glucose based on RNA-seq and microarray studies.	2.84306	0.00412465
WBGene00001069	F46C8.6	dpy-7	Extracellular material	Extracellular material: collagen	Extracellular material: collagen	dpy-7 is an ortholog of human COL22A1 (collagen type XXII alpha 1 chain), COL27A1 (collagen type XXVII alpha 1 chain), and SFTPD (surfactant protein D)\; is a structural constituent of collagen and cuticulin-based cuticle\; is involved in cuticle development involved in collagen and cuticulin-based cuticle molting cycle and post-embryonic body morphogenesis\; localizes to the annular furrow extra…	2.79365	0.0257634
WBGene00007811	C29F7.2	C29F7.2	Unassigned	Unassigned	Unassigned	C29F7.2 is expressed in the pharynx\; is predicted to encode a protein with the following domains: Protein kinase-like domain superfamily, Uncharacterised oxidoreductase Dhs-27, and CHK kinase-like.	2.77857	3.33e-05
WBGene00019644	K11D12.4	cpt-4	Metabolism	Metabolism: lipid	Metabolism: lipid: beta oxidation	cpt-4 is an ortholog of human CPT1A, CPT1B, and CPT1C\; is predicted to have transferase activity, transferring acyl groups.	2.77211	9.81e-05
WBGene00000616	C09G5.4	col-39	Extracellular material	Extracellular material: collagen	Extracellular material: collagen	col-39 is an ortholog of human SFTPD (surfactant protein D)\; is predicted to be a structural constituent of cuticle.	2.76634	0.0259605
WBGene00012032	T26C5.2	T26C5.2	Unassigned	Unassigned	Unassigned: regulated by multiple stresses	T26C5.2 is enriched in the OLL, the PVD, the hypodermis, and the intestine based on microarray, tiling array, and RNA-seq studies\; is affected by several genes including daf-16, skn-1, and daf-12 based on microarray and RNA-seq studies\; is affected by thirteen chemicals including Ethanol, methylmercury hydroxide, and 1-methylnicotinamide based on RNA-seq and microarray studies\; is predicted to…	2.76404	0.0150715
WBGene00012257	W04G3.3	lpr-4	Transmembrane transport	Transmembrane transport: lipid	Transmembrane transport: lipid	lpr-4 is an ortholog of human APOD (apolipoprotein D)\; is expressed in the body wall musculature and the muscle cell\; human APOD exhibits cholesterol binding activity.	2.7463	0.00950783
WBGene00011099	R07B7.15	nhr-208	Transcription factor	Transcription factor: NHR	Transcription factor: NHR	nhr-208 is an ortholog of human HNF4A (hepatocyte nuclear factor 4 alpha) and HNF4G (hepatocyte nuclear factor 4 gamma)\; is predicted to have DNA-binding activity transcription factor activity, sequence-specific DNA binding activity, and zinc ion binding activity\; is involved in response to starvation\; is expressed in several tissues, including head neurons, the alimentary system, the anal sph…	2.74438	0.0145277
WBGene00007140	B0331.1	cyp-29A4	Stress response	Stress response: detoxification	Stress response: detoxification: CYP	cyp-29A4 is an ortholog of human CYP19A1 (cytochrome P450 family 19 subfamily A member 1) and CYP4V2 (cytochrome P450 family 4 subfamily V member 2)\; is predicted to have heme binding activity, iron ion binding activity, and oxidoreductase activity.	2.74329	0.0248762
WBGene00017510	F16B4.9	nhr-178	Transcription factor	Transcription factor: NHR	Transcription factor: NHR	nhr-178 is predicted to have DNA-binding activity transcription factor activity, sequence-specific DNA binding activity, and zinc ion binding activity\; is expressed in several tissues, including ciliated neurons, the alimentary system, the coelomocyte, the hypodermis, and the spermatheca.	2.74076	0.00367191
WBGene00015756	C14C6.2	C14C6.2	Unassigned	Unassigned	Unassigned	C14C6.2 is enriched in the OLL, the PVD, and the intestine based on microarray, tiling array, and RNA-seq studies\; is affected by several genes including daf-16, daf-2, and glp-1 based on microarray, tiling array, and RNA-seq studies\; is affected by eight chemicals including Ethanol, D-glucopyranose, and stavudine based on RNA-seq and microarray studies\; is predicted to encode a protein with t…	2.7354	0.0272247
WBGene00022680	ZK180.6	ZK180.6	Unassigned	Unassigned	Unassigned: regulated by multiple stresses	ZK180.6 is enriched in the DA neuron, the OLL, the PLM, and the PVD based on microarray and RNA-seq studies\; is affected by several genes including daf-16, daf-2, and glp-1 based on microarray, proteomic, and RNA-seq studies\; is affected by fourteen chemicals including hydrogen sulfide, Nitric Oxide, and methylmercury hydroxide based on microarray and RNA-seq studies.	2.72388	0.028815
WBGene00000743	T10E10.6	col-170	Extracellular material	Extracellular material: collagen	Extracellular material: collagen	col-170 is an ortholog of human MARCO (macrophage receptor with collagenous structure)\; is predicted to be a structural constituent of cuticle.	2.72332	0.0144107
WBGene00001781	C02A12.1	gst-33	Stress response	Stress response: detoxification	Stress response: detoxification: GST	gst-33 is an ortholog of human GSTA4 (glutathione S-transferase alpha 4), GSTA5 (glutathione S-transferase alpha 5), and HPGDS (hematopoietic prostaglandin D synthase)\; is predicted to have transferase activity\; is expressed in the intestine, the pharynx, and the tail.	2.72281	0.00752912
WBGene00012176	W01C9.2	W01C9.2	Unassigned	Unassigned	Unassigned: regulated by multiple stresses	W01C9.2 is enriched in several tissues, including the Z1.p, the Z4.a, the male distal tip cell, the nervous system, and the somatic gonad precursor based on microarray and RNA-seq studies\; is affected by several genes including daf-16, daf-2, and glp-1 based on microarray, RNA-seq, and tiling array studies\; is affected by nine chemicals including methylmercuric chloride, Rotenone, and Mianserin…	2.72201	0.00912335
WBGene00016335	C33C12.3	gba-1	Metabolism	Metabolism: lipid	Metabolism: lipid: sphingolipid	gba-1 is an ortholog of human GBA (glucosylceramidase beta)\; is predicted to have glucosylceramidase activity\; human orthologs of this gene are implicated in Gaucher's disease (multiple) and synucleinopathy (multiple).	2.71529	0.000745189
WBGene00018562	F47D12.6	F47D12.6	Unassigned	Unassigned	Unassigned	F47D12.6 is expressed in the body wall musculature and the nervous system.	2.6969	0.00648068
WBGene00008496	F01D5.6	F01D5.6	Unassigned	Unassigned	Unassigned: regulated by multiple stresses	F01D5.6 is enriched in the germline precursor cell and the hypodermis based on tiling array studies\; is affected by several genes including daf-16, glp-1, and skn-1 based on microarray and RNA-seq studies\; is affected by fourteen chemicals including Ethanol, methylmercury hydroxide, and 1-methylnicotinamide based on RNA-seq and microarray studies\; is predicted to encode a protein with the foll…	2.68848	0.0474122
WBGene00019699	M01D1.2	math-34	Unassigned	Unassigned	Unassigned: regulated by multiple stresses	math-34 is enriched in the coelomocyte and the pharynx based on microarray and tiling array studies\; is affected by several genes including daf-16, daf-2, and daf-12 based on microarray, tiling array, and RNA-seq studies\; is affected by twelve chemicals including tryptophan, 1-methylnicotinamide, and methylmercuric chloride based on microarray and RNA-seq studies\; is predicted to encode a prot…	2.6693	0.0316056
WBGene00000252	F59E12.12	bli-2	Extracellular material	Extracellular material: collagen	Extracellular material: collagen	bli-2 is an ortholog of human MARCO (macrophage receptor with collagenous structure)\; is predicted to be a structural constituent of collagen and cuticulin-based cuticle\; is involved in collagen and cuticulin-based cuticle development.	2.66233	0.00885148
WBGene00018430	F44E7.8	nhr-142	Transcription factor	Transcription factor: NHR	Transcription factor: NHR	nhr-142 is predicted to have DNA-binding activity transcription factor activity, sequence-specific DNA binding activity, and zinc ion binding activity.	2.66003	0.00183879
WBGene00021586	Y46C8AL.9	clec-75	Stress response	Stress response: C-type Lectin	Stress response: C-type Lectin	clec-75 is enriched in the intestine based on RNA-seq studies\; is affected by several genes including daf-16, daf-2, and glp-1 based on microarray and RNA-seq studies\; is affected by six chemicals including tryptophan, Rotenone, and Tunicamycin based on microarray and RNA-seq studies\; is predicted to encode a protein with the following domains: C-type lectin-like, C-type lectin-like\/link doma…	2.65627	0.00800284
WBGene00000639	ZK265.2	col-63	Extracellular material	Extracellular material: collagen	Extracellular material: collagen	col-63 is an ortholog of human SFTPD (surfactant protein D)\; is predicted to be a structural constituent of cuticle.	2.65047	0.0228036
WBGene00000746	F41C6.5	col-173	Extracellular material	Extracellular material: collagen	Extracellular material: collagen	col-173 is an ortholog of human MARCO (macrophage receptor with collagenous structure)\; is predicted to be a structural constituent of cuticle.	2.63464	0.0400979
WBGene00000603	C46A5.3	col-14	Extracellular material	Extracellular material: collagen	Extracellular material: collagen	col-14 is an ortholog of human MARCO (macrophage receptor with collagenous structure)\; is predicted to be a structural constituent of cuticle.	2.631	0.00720293
WBGene00008605	F09B12.1	mlt-9	Development	Development: somatic	Development: somatic	mlt-9 is expressed in the hypodermis\; is predicted to encode a protein with the following domain: Concanavalin A-like lectin\/glucanase domain superfamily.	2.61683	0.00548502
WBGene00000707	F52B11.4	col-133	Extracellular material	Extracellular material: collagen	Extracellular material: collagen	col-133 is an ortholog of human MARCO (macrophage receptor with collagenous structure)\; is predicted to be a structural constituent of cuticle.	2.61067	0.0186944
WBGene00021167	Y5H2B.5	cyp-32B1	Stress response	Stress response: detoxification	Stress response: detoxification: CYP	cyp-32B1 is an ortholog of human CYP19A1 (cytochrome P450 family 19 subfamily A member 1) and CYP4V2 (cytochrome P450 family 4 subfamily V member 2)\; is predicted to have heme binding activity, iron ion binding activity, and oxidoreductase activity.	2.61029	0.00501926
WBGene00000649	F11G11.12	col-73	Extracellular material	Extracellular material: collagen	Extracellular material: collagen	col-73 is an ortholog of human MARCO (macrophage receptor with collagenous structure)\; is predicted to be a structural constituent of cuticle.	2.60182	0.00313647
WBGene00003548	Y95B8A.1	nas-30	Proteolysis general	Proteolysis general: metallopeptidase	Proteolysis general: metallopeptidase	nas-30 is predicted to have metalloendopeptidase activity and zinc ion binding activity\; is expressed in the intestine, the nervous system, and the rectal epithelium.	2.59335	0.0383308
WBGene00012498	Y24F12A.3	Y24F12A.3	Pseudogene	Pseudogene	Pseudogene	Y24F12A.3 is enriched in the germ line based on RNA-seq studies\; is affected by several genes including daf-16, glp-1, and skn-1 based on microarray and RNA-seq studies\; is affected by Rotenone, D-glucose, and Sirolimus based on RNA-seq and microarray studies.	2.57959	0.0436104
WBGene00003534	T04G9.2	nas-15	Proteolysis general	Proteolysis general: metallopeptidase	Proteolysis general: metallopeptidase	nas-15 is predicted to have metalloendopeptidase activity and zinc ion binding activity\; is expressed in the marginal cell, the pm3, the pm4, the pm5, and the pm6.	2.56737	0.0418574
WBGene00012961	Y47H10A.5	Y47H10A.5	Unassigned	Unassigned	Unassigned	Y47H10A.5 is expressed in the intestine\; is predicted to encode a protein with the following domain: RAI1-like family.	2.56182	1.48e-05
WBGene00077490	M03A1.8	M03A1.8	Metabolism	Metabolism: unassigned	Metabolism: unassigned	M03A1.8 is an ortholog of human FRRS1\; is predicted to encode a protein with the following domain: Cytochrome b561\/ferric reductase transmembrane.	2.54871	0.0278812
WBGene00018971	F56D6.2	clec-67	Stress response	Stress response: C-type Lectin	Stress response: C-type Lectin	clec-67 is predicted to have carbohydrate binding activity\; is expressed in the intestine.	2.5433	0.000145336
WBGene00001754	F11G11.3	gst-6	Stress response	Stress response: detoxification	Stress response: detoxification: GST	gst-6 is an ortholog of human GSTA4 (glutathione S-transferase alpha 4), GSTA5 (glutathione S-transferase alpha 5), and HPGDS (hematopoietic prostaglandin D synthase)\; is predicted to have glutathione transferase activity\; is involved in innate immune response.	2.53252	0.000246381
WBGene00012255	W04G3.1	lpr-6	Transmembrane transport	Transmembrane transport: lipid	Transmembrane transport: lipid	lpr-6 is an ortholog of human APOD (apolipoprotein D)\; is expressed in amphid neurons\; human APOD exhibits cholesterol binding activity.	2.52014	0.0197882
WBGene00004398	ZK1290.3	rol-8	Extracellular material	Extracellular material: collagen	Extracellular material: collagen	rol-8 is an ortholog of human MARCO (macrophage receptor with collagenous structure)\; is predicted to be a structural constituent of cuticle.	2.5185	0.00709704
WBGene00007440	C08E8.4	C08E8.4	Metabolism	Metabolism: short chain dehydrogenase	Metabolism: short chain dehydrogenase	C08E8.4 is involved in innate immune response.	2.50055	0.000989534
WBGene00001724	Y75B8A.20	grl-15	Signaling	Signaling: hedgehog-like	Signaling: hedgehog-like	grl-15 is expressed in the hypodermis, the midbody, and the reproductive system\; is predicted to encode a protein with the following domain: Ground-like domain.	2.49765	0.0468296
WBGene00000678	F58F6.1	col-104	Extracellular material	Extracellular material: collagen	Extracellular material: collagen	col-104 is an ortholog of human OTOL1, C1QTNF7 (C1q and TNF related 7), and C1QTNF9 (C1q and TNF related 9)\; is predicted to be a structural constituent of cuticle.	2.49512	0.0460002
WBGene00008741	F13D12.6	ctsa-1.2	Metabolism	Metabolism: carbohydrate	Metabolism: carbohydrate	F13D12.6 is an ortholog of human CTSA (cathepsin A)\; is predicted to have serine-type carboxypeptidase activity\; is expressed in the intestine.	2.49403	0.00766084
WBGene00000256	Y73B6BL.34	bli-6	Extracellular material	Extracellular material: collagen	Extracellular material: collagen	bli-6 is an ortholog of human MARCO (macrophage receptor with collagenous structure)\; is predicted to be a structural constituent of cuticle.	2.49229	0.0176161
WBGene00023069	F55A4.9	rncs-1	Non-coding RNA	Non-coding RNA: ncRNA	Non-coding RNA: ncRNA	rncs-1 is expressed in the hypodermis and the vulva.	2.49062	0.0364393
WBGene00011002	R04B5.3	nhr-205	Transcription factor	Transcription factor: NHR	Transcription factor: NHR	nhr-205 is predicted to have DNA-binding activity transcription factor activity, sequence-specific DNA binding activity, and zinc ion binding activity.	2.48626	0.00713832
WBGene00000741	T10E10.1	col-168	Extracellular material	Extracellular material: collagen	Extracellular material: collagen	col-168 is an ortholog of human MARCO (macrophage receptor with collagenous structure)\; is predicted to be a structural constituent of cuticle.	2.484	0.0364338
WBGene00206362	B0041.11	B0041.11	Unassigned	Unassigned	Unassigned	B0041.11 is enriched in the germ line based on RNA-seq studies\; is affected by several genes including daf-2, hsf-1, and smg-2 based on RNA-seq studies\; is affected by Zidovudine based on RNA-seq studies.	2.46457	0.02519
WBGene00006651	R05H5.8	tts-2	Non-coding RNA	Non-coding RNA: ncRNA	Non-coding RNA: ncRNA	tts-2 is enriched in the intestine and the nervous system based on microarray studies\; is affected by several genes including daf-16, daf-2, and skn-1 based on tiling array, RNA-seq, and microarray studies\; is affected by twelve chemicals including Ethanol, methylmercury hydroxide, and 1-methylnicotinamide based on RNA-seq and microarray studies.	2.4506	0.00810043
WBGene00021898	Y54G2A.36	Y54G2A.36	Transmembrane protein	Transmembrane protein: unassigned	Transmembrane protein: unassigned	Y54G2A.36 is enriched in the Z1.p, the Z4.a, the germ line, the gon_male_dtc anterior, and the gon_male_dtc posterior based on RNA-seq studies\; is affected by several genes including daf-2, hsf-1, and sir-2.1 based on tiling array, microarray, and RNA-seq studies\; is affected by four chemicals including manganese chloride, Linolenic Acids, and tert-Butylhydroperoxide based on RNA-seq and microa…	2.44636	6.74e-05
WBGene00016845	C50F7.5	C50F7.5	Unassigned	Unassigned	Unassigned: regulated by multiple stresses	C50F7.5 is expressed in several tissues, including the ABalapap, the ABalpaaa, the ABalpaapa, the ABalpaapp, and the DR muscle.	2.43615	0.00411642
WBGene00010752	K10G4.3	K10G4.3	Unassigned	Unassigned	Unassigned: regulated by multiple stresses	K10G4.3 is enriched in the intestine and the nervous system based on microarray, tiling array, and RNA-seq studies\; is affected by several genes including daf-16, daf-2, and hsf-1 based on microarray and RNA-seq studies\; is affected by nine chemicals including bisphenol A, 4-bromodiphenyl ether, and stavudine based on RNA-seq and microarray studies.	2.43171	0.0332591
WBGene00012261	W04G3.8	lpr-3	Transmembrane transport	Transmembrane transport: lipid	Transmembrane transport: lipid	lpr-3 is enriched in several tissues, including the body wall musculature, the hypodermis, the intestine, the male, and the nervous system based on microarray, tiling array, and RNA-seq studies\; is affected by several genes including daf-16, daf-2, and daf-12 based on microarray and RNA-seq studies\; is affected by twenty chemicals including methylmercury hydroxide, manganese chloride, and D-glu…	2.42424	0.0422554
WBGene00020881	T28A11.19	T28A11.19	Unassigned	Unassigned	Unassigned: regulated by multiple stresses	T28A11.19 is enriched in the coelomocyte, the muscular system, and the nervous system based on tiling array and RNA-seq studies\; is affected by several genes including daf-16, daf-2, and glp-1 based on microarray, RNA-seq, and tiling array studies\; is affected by thirteen chemicals including Mercuric Chloride, Tunicamycin, and Rifampin based on microarray and RNA-seq studies\; is predicted to e…	2.42412	0.0311239
WBGene00007196	B0513.4	B0513.4	Unassigned	Unassigned	Unassigned: regulated by multiple stresses	B0513.4 is enriched in dopaminergic neurons and the germ line based on tiling array and RNA-seq studies\; is affected by several genes including daf-16, daf-2, and daf-12 based on microarray, tiling array, and RNA-seq studies\; is affected by six chemicals including hydrogen sulfide, Alovudine, and Zidovudine based on microarray and RNA-seq studies.	2.41975	0.0307087
WBGene00004798	F43D9.4	sip-1	Stress response	Stress response: heat	Stress response: heat	sip-1 is an ortholog of human CRYAA (crystallin alpha A), CRYAB (crystallin alpha B), and HSPB1 (heat shock protein family B (small) member 1)\; is predicted to have unfolded protein binding activity\; is involved in several processes, including determination of adult lifespan, embryo development, and protein metabolic process\; localizes to the cytosol\; is expressed in the gonad\; human ortholo…	2.41797	0.0301399
WBGene00000399	R05H10.6	cdh-7	Cytoskeleton	Cytoskeleton: cadherin	Cytoskeleton: cadherin	cdh-7 is an ortholog of human FAT1 (FAT atypical cadherin 1) and FAT2 (FAT atypical cadherin 2)\; is predicted to have calcium ion binding activity.	2.39705	0.0439171
WBGene00007999	C38C6.6	tag-297	Unassigned	Unassigned	Unassigned	tag-297 is expressed in head neurons and the hypodermis.	2.39429	0.02583
WBGene00019184	H10E21.4	H10E21.4	Unassigned	Unassigned	Unassigned	H10E21.4 is predicted to have calcium ion binding activity.	2.38586	0.0112428
WBGene00000672	ZK1010.7	col-97	Extracellular material	Extracellular material: collagen	Extracellular material: collagen	col-97 is predicted to be a structural constituent of cuticle.	2.37817	0.00966212
WBGene00001070	C31H2.2	dpy-8	Extracellular material	Extracellular material: collagen	Extracellular material: collagen	dpy-8 is predicted to be a structural constituent of cuticle\; is involved in cuticle development involved in collagen and cuticulin-based cuticle molting cycle.	2.37425	0.0215853
WBGene00000972	K10H10.3	dhs-8	Unassigned	Unassigned	Unassigned: regulated by multiple stresses	dhs-8 is an ortholog of human WWOX (WW domain containing oxidoreductase)\; is predicted to encode a protein with the following domains: Short-chain dehydrogenase\/reductase SDR and NAD(P)-binding domain superfamily.	2.36368	0.00205924
WBGene00015393	C03G6.5	exc-13	Unassigned	Unassigned	Unassigned: regulated by multiple stresses	C03G6.5 is enriched in the excretory cell, the muscular system, and the nervous system based on tiling array and RNA-seq studies\; is affected by several genes including daf-16, daf-2, and glp-1 based on microarray, tiling array, and RNA-seq studies\; is affected by four chemicals including Rotenone, Tunicamycin, and Mianserin based on RNA-seq and microarray studies\; is predicted to encode a pro…	2.35646	0.000685217
WBGene00012186	W01F3.3	mlt-11	Unassigned	Unassigned	Unassigned	mlt-11 is an ortholog of human TFPI2\; is predicted to have serine-type endopeptidase inhibitor activity\; is expressed in the hypodermis.	2.34685	0.0283871
WBGene00015781	C14F11.6	rml-3	Metabolism	Metabolism: nucleotide	Metabolism: nucleotide	C14F11.6 is predicted to have dTDP-4-dehydrorhamnose 3,5-epimerase activity.	2.34593	0.0363842
WBGene00000615	F54C9.4	col-38	Extracellular material	Extracellular material: collagen	Extracellular material: collagen	col-38 is an ortholog of human SFTPD (surfactant protein D)\; is predicted to be a structural constituent of cuticle\; is expressed in the hyp7 syncytium and the seam cell.	2.3374	0.00624441
WBGene00010238	F58B4.5	F58B4.5	Unassigned	Unassigned	Unassigned: regulated by multiple stresses	F58B4.5 is enriched in the intestine based on tiling array, RNA-seq, and microarray studies\; is affected by several genes including daf-16, daf-2, and daf-12 based on microarray, proteomic, and RNA-seq studies\; is affected by sixteen chemicals including tryptophan, 1-methylnicotinamide, and nicotinic acid based on microarray and RNA-seq studies\; is predicted to encode a protein with the follow…	2.33671	0.000137842
WBGene00001158	F01G10.3	ech-9	Metabolism	Metabolism: lipid	Metabolism: lipid: beta oxidation	ech-9 is an ortholog of human EHHADH\; is predicted to have 3-hydroxyacyl-CoA dehydrogenase activity and metal ion binding activity\; human orthologs of this gene are implicated in Fanconi syndrome.	2.31556	0.0072868
WBGene00003968	T14F9.4	peb-1	Transcription factor	Transcription factor: ZF	Transcription factor: ZF	peb-1 exhibits RNA polymerase II distal enhancer sequence-specific DNA binding activity\; is involved in several processes, including animal organ development, hindgut morphogenesis, and positive regulation of growth rate\; localizes to the nucleus\; is expressed in several tissues, including the alimentary system, the epithelial system, the head, the reproductive system, and the tail.	2.3004	0.0167238
WBGene00016860	C50H11.15	cyp-33C9	Stress response	Stress response: detoxification	Stress response: detoxification: CYP	cyp-33C9 is an ortholog of human CYP2J2 (cytochrome P450 family 2 subfamily J member 2), CYP2R1 (cytochrome P450 family 2 subfamily R member 1), and CYP2U1 (cytochrome P450 family 2 subfamily U member 1)\; is predicted to have heme binding activity, iron ion binding activity, and oxidoreductase activity\; human orthologs of this gene are implicated in hereditary spastic paraplegia 56, lung cancer…	2.27856	0.0115433
WBGene00003527	C34D4.9	nas-8	Proteolysis general	Proteolysis general: metallopeptidase	Proteolysis general: metallopeptidase	nas-8 is an ortholog of human ASTL (astacin like metalloendopeptidase)\; is predicted to have metalloendopeptidase activity and zinc ion binding activity.	2.26527	0.034253
WBGene00001388	F15B9.2	far-4	Metabolism	Metabolism: lipid	Metabolism: lipid: binding	far-4 is predicted to have lipid binding activity.	2.26325	0.0313332
WBGene00002260	T22G5.6	lbp-8	Metabolism	Metabolism: lipid	Metabolism: lipid: binding	lbp-8 is an ortholog of human FABP3 (fatty acid binding protein 3), FABP4 (fatty acid binding protein 4), and FABP7 (fatty acid binding protein 7)\; is predicted to have lipid binding activity.	2.25619	0.00227169
WBGene00019236	H23N18.5	H23N18.5	Signaling	Signaling: lipid	Signaling: lipid: phospholipase A	H23N18.5 is predicted to have phospholipase A2 activity.	2.2554	0.0295004
WBGene00000748	C35B8.1	col-175	Extracellular material	Extracellular material: collagen	Extracellular material: collagen	col-175 is an ortholog of human SFTPD (surfactant protein D)\; is predicted to be a structural constituent of cuticle.	2.23815	0.0126583
WBGene00010573	K04H4.2	chtb-1	Extracellular material	Extracellular material: secreted protein	Extracellular material: secreted protein	K04H4.2 is predicted to have chitin binding activity.	2.2352	0.0265673
WBGene00001449	F07D3.2	flp-6	Neuronal function	Neuronal function: synaptic function	Neuronal function: synaptic function: neuropeptide	flp-6 is expressed in the head, the nervous system, the pharynx, and the sensillum\; is predicted to encode a protein with the following domain: FMRFamide-related peptide-like.	2.22456	0.0352764
WBGene00001792	F13A7.10	gst-44	Stress response	Stress response: detoxification	Stress response: detoxification: GST	gst-44 is an ortholog of human GSTO1 (glutathione S-transferase omega 1) and GSTO2 (glutathione S-transferase omega 2)\; is predicted to have glutathione transferase activity\; is involved in response to reactive oxygen species\; is expressed in the excretory cell.	2.21345	0.0109313
WBGene00010470	K01D12.11	cdr-4	Stress response	Stress response: heavy metal	Stress response: heavy metal	cdr-4 is an ortholog of human FAXC\; is involved in stress response to cadmium ion\; localizes to the lysosome\; is expressed in the pm5, the pm6, and the pm7.	2.20677	0.000395622
WBGene00007283	C03E10.6	clec-222	Stress response	Stress response: C-type Lectin	Stress response: C-type Lectin	clec-222 is predicted to have carbohydrate binding activity.	2.19927	9.09e-05
WBGene00013884	ZC412.3	ZC412.3	Unassigned	Unassigned	Unassigned: regulated by multiple stresses	ZC412.3 is enriched in the body wall musculature, the muscle cell, and the nervous system based on tiling array, RNA-seq, and microarray studies\; is affected by several genes including daf-16, daf-2, and glp-1 based on microarray, RNA-seq, and proteomic studies\; is affected by eight chemicals including nicotinic acid, Rotenone, and Alovudine based on RNA-seq and microarray studies.	2.19045	0.0031232
WBGene00008534	F02H6.1	F02H6.1	Pseudogene	Pseudogene	Pseudogene	F02H6.1 is enriched in the germ line based on RNA-seq studies\; is affected by several genes including pgl-1, alg-1, and sma-2 based on RNA-seq and microarray studies\; is affected by five chemicals including multi-walled carbon nanotube, D-glucose, and stavudine based on RNA-seq and microarray studies.	2.18967	0.00769741
WBGene00020016	R11G11.14	lipl-3	Metabolism	Metabolism: lipid	Metabolism: lipid: lipase	lipl-3 is an ortholog of human LIPJ (lipase J), LIPK (lipase K), and LIPF (lipase F, gastric type)\; is predicted to have hydrolase activity, acting on ester bonds\; localizes to the lysosome\; human orthologs of this gene are implicated in autosomal recessive congenital ichthyosis 8 and lysosomal and lipase deficiency.	2.1865	0.00531284
WBGene00017613	F20A1.1	F20A1.1	Unassigned	Unassigned	Unassigned	F20A1.1 is enriched in the AFD, the PLM, the amphid sheath cell, and the male based on RNA-seq studies\; is affected by several genes including daf-2, dpy-10, and hsf-1 based on microarray, RNA-seq, and tiling array studies\; is affected by six chemicals including Rotenone, D-glucose, and stavudine based on RNA-seq and microarray studies\; is predicted to encode a protein with the following domai…	2.18334	0.0457735
WBGene00013553	Y75B8A.18	Y75B8A.18	Unassigned	Unassigned	Unassigned: regulated by multiple stresses	Y75B8A.18 is enriched in the AFD, the germ line, the hypodermis, the intestine, and the pharyngeal muscle cell based on tiling array and RNA-seq studies\; is affected by several genes including age-1, dpy-10, and clk-1 based on microarray and RNA-seq studies\; is affected by eight chemicals including hydrogen sulfide, Rotenone, and Mianserin based on microarray and RNA-seq studies.	2.18273	0.0482007
WBGene00004264	T05C12.10	qua-1	Signaling	Signaling: hedgehog-like	Signaling: hedgehog-like	qua-1 is predicted to have peptidase activity\; is involved in molting cycle and nematode larval development\; localizes to the collagen and cuticulin-based cuticle extracellular matrix\; is expressed in several tissues, including the alimentary system, the epithelial system, the muscular system, the reproductive system, and the ventral cord blast cell.	2.17197	0.0154826
WBGene00011798	T16G1.4	T16G1.4	Unassigned	Unassigned	Unassigned: regulated by multiple stresses	T16G1.4 is enriched in several tissues, including the coelomocyte, the germ line, the intestine, and the nervous system based on proteomic, microarray, tiling array, and RNA-seq studies\; is affected by several genes including daf-16, daf-2, and glp-1 based on proteomic, microarray, RNA-seq, and tiling array studies\; is affected by seventeen chemicals including tryptophan, Tunicamycin, and Rifam…	2.17166	0.046724
WBGene00007758	C27A7.8	C27A7.8	Unassigned	Unassigned	Unassigned: regulated by multiple stresses	C27A7.8 is enriched in the amphid sheath cell, the excretory cell, and the nervous system based on tiling array and RNA-seq studies\; is affected by several genes including daf-2, clk-1, and npr-1 based on microarray and RNA-seq studies\; is affected by ten chemicals including hydrogen sulfide, 1-methylnicotinamide, and methylmercuric chloride based on microarray and RNA-seq studies\; is predicte…	2.16961	0.0368821
WBGene00013799	Y116A8C.22	athp-3	Nucleic acid	Nucleic acid: binding	Nucleic acid: binding: unassigned	athp-3 is predicted to have DNA binding activity and metal ion binding activity.	2.16796	0.0271612
WBGene00044901	Y41G9A.10	Y41G9A.10	Unassigned	Unassigned	Unassigned: regulated by multiple stresses	Y41G9A.10 is enriched in dopaminergic neurons, the excretory cell, and the hypodermis based on tiling array studies\; is affected by several genes including daf-12, clk-1, and npr-1 based on tiling array, RNA-seq, and microarray studies\; is affected by six chemicals including Rotenone, Tunicamycin, and juglone based on RNA-seq and microarray studies.	2.152	0.00445009
WBGene00004092	F44C4.5	ppt-1	Stress response	Stress response: oxidative	Stress response: oxidative	ppt-1 is an ortholog of human Ppt1\; exhibits palmitoyl-(protein) hydrolase activity\; is involved in several processes, including cellular protein catabolic process, mitochondrion organization, and oviposition\; is used to study neuronal ceroid lipofuscinosis\; human orthologs of this gene are implicated in neuronal ceroid lipofuscinosis 1.	2.15102	0.00550698
WBGene00000819	Y48E1B.13	csp-1	Development	Development: apoptosis	Development: apoptosis	csp-1 is an ortholog of human CASP4, CASP1, and CASP5\; exhibits cysteine-type endopeptidase activity\; is involved in several processes, including negative regulation of cellular response to manganese ion, positive regulation of cell death, and protein processing\; localizes to the germ cell nucleus\; is expressed in the germ line.	2.14812	0.028175
WBGene00016282	C31B8.7	C31B8.7	Neuronal function	Neuronal function: unassigned	Neuronal function: unassigned	C31B8.7 is enriched in the intestine and the nervous system based on tiling array and microarray studies\; is affected by several genes including skn-1, clk-1, and npr-1 based on microarray and RNA-seq studies\; is affected by five chemicals including stavudine, Zidovudine, and Colistin based on RNA-seq and microarray studies\; is predicted to encode a protein with the following domain: Glycosylt…	2.14279	0.03676
WBGene00001064	T14B4.6	dpy-2	Extracellular material	Extracellular material: collagen	Extracellular material: collagen	dpy-2 is an ortholog of human COL5A1 (collagen type V alpha 1 chain), MARCO, and COL11A1 (collagen type XI alpha 1 chain)\; is predicted to be a structural constituent of collagen and cuticulin-based cuticle\; is involved in cuticle development involved in collagen and cuticulin-based cuticle molting cycle, post-embryonic body morphogenesis, and regulation of growth\; is expressed in head neurons…	2.14162	0.0220352
WBGene00021048	W05H9.1	W05H9.1	Transmembrane protein	Transmembrane protein: unassigned	Transmembrane protein: unassigned	W05H9.1 is enriched in several tissues, including the alimentary system, the germ line, and the nervous system based on proteomic, Chronogram, tiling array, RNA-seq, and microarray studies\; is affected by several genes including daf-16, daf-2, and glp-1 based on microarray, proteomic, and RNA-seq studies\; is affected by twenty-one chemicals including tryptophan, Tunicamycin, and bisphenol A bas…	2.14012	0.0122322
WBGene00016022	C23H3.9	C23H3.9	Unassigned	Unassigned	Unassigned: regulated by multiple stresses	C23H3.9 is an ortholog of human MBLAC1\; is predicted to encode a protein with the following domains: Metallo-beta-lactamase, Ribonuclease Z\/Hydroxyacylglutathione hydrolase-like, and Metallo-beta-lactamase domain-containing protein.	2.13713	0.0275256
WBGene00008572	F08B12.4	F08B12.4	Unassigned	Unassigned	Unassigned	F08B12.4 localizes to the nucleus\; is expressed in metacorpus, the body wall musculature, and the tail.	2.13587	0.000881663
WBGene00020218	T04G9.7	T04G9.7	Unassigned	Unassigned	Unassigned: regulated by multiple stresses	T04G9.7 is enriched in dopaminergic neurons, the cephalic sheath cell, and the germ line based on tiling array and RNA-seq studies\; is affected by several genes including daf-16, daf-2, and daf-12 based on microarray, tiling array, proteomic, and RNA-seq studies\; is affected by seven chemicals including Heme, hydrogen sulfide, and Rotenone based on microarray and RNA-seq studies.	2.12536	0.00665935
WBGene00005018	F23H12.4	sqt-3	Extracellular material	Extracellular material: collagen	Extracellular material: collagen	sqt-3 is predicted to be a structural constituent of cuticle\; is involved in cuticle development involved in collagen and cuticulin-based cuticle molting cycle\; localizes to the collagen and cuticulin-based cuticle extracellular matrix\; is expressed in the hypodermis.	2.10513	0.0311665
WBGene00020329	T07H3.6	bath-26	Unassigned	Unassigned	Unassigned: regulated by multiple stresses	bath-26 is enriched in the intestine based on RNA-seq studies\; is affected by several genes including daf-16, daf-2, and hsf-1 based on microarray, tiling array, and RNA-seq studies\; is affected by ten chemicals including tryptophan, methylmercury hydroxide, and bisphenol A based on microarray and RNA-seq studies\; is predicted to encode a protein with the following domains: MATH\/TRAF domain, …	2.08219	0.00548545
WBGene00011097	R07B7.13	nhr-206	Transcription factor	Transcription factor: NHR	Transcription factor: NHR	nhr-206 is an ortholog of human HNF4A (hepatocyte nuclear factor 4 alpha) and HNF4G (hepatocyte nuclear factor 4 gamma)\; is predicted to have DNA-binding activity transcription factor activity, sequence-specific DNA binding activity, and zinc ion binding activity\; is involved in response to starvation\; is expressed in several tissues, including ray neurons, the alimentary system, the anal sphi…	2.08187	0.0494636
WBGene00009805	F47B8.4	F47B8.4	Stress response	Stress response: pathogen	Stress response: pathogen: unassigned	F47B8.4 is predicted to have electron transfer activity and protein disulfide oxidoreductase activity\; is involved in innate immune response.	2.06836	0.0467858
WBGene00019975	R09A1.5	flp-34	Neuronal function	Neuronal function: synaptic function	Neuronal function: synaptic function: neuropeptide	flp-34 is expressed in the rectal gland cell.	2.06827	0.0073649
WBGene00001071	T21D12.2	dpy-9	Extracellular material	Extracellular material: collagen	Extracellular material: collagen	dpy-9 is predicted to be a structural constituent of cuticle.	2.06819	0.0447938
WBGene00008602	F09B9.1	oac-14	Metabolism	Metabolism: lipid	Metabolism: lipid: o-acyl transferase	oac-14 is predicted to have transferase activity, transferring acyl groups other than amino-acyl groups.	2.06716	0.00593687
WBGene00015947	C18A11.1	C18A11.1	Unassigned	Unassigned	Unassigned: regulated by multiple stresses	C18A11.1 is enriched in several tissues, including the alimentary system, the coelomocyte, and the nervous system based on microarray, tiling array, and RNA-seq studies\; is affected by several genes including daf-16, daf-2, and dpy-10 based on microarray, proteomic, and RNA-seq studies\; is affected by sixteen chemicals including 1-methylnicotinamide, methylmercuric chloride, and bisphenol A bas…	2.05746	0.0142003
WBGene00007331	C05C10.4	pho-11	Lysosome	Lysosome: acid phosphatase	Lysosome: acid phosphatase	pho-11 is an ortholog of human ACP2 (acid phosphatase 2, lysosomal), ACP4 (acid phosphatase 4), and ACPP (acid phosphatase, prostate)\; is predicted to have acid phosphatase activity.	2.04793	0.00216259
WBGene00016038	C24A8.4	cst-2	Stress response	Stress response: oxidative	Stress response: oxidative	cst-2 is an ortholog of human STK3 and STK4\; is predicted to have ATP binding activity and protein kinase activity\; is expressed in the AQR and the PQR.	2.04617	0.0233861
WBGene00015180	B0416.4	B0416.4	Unassigned	Unassigned	Unassigned: regulated by multiple stresses	B0416.4 is predicted to have metal ion binding activity.	2.04052	0.0225845
WBGene00022910	C05D2.11	C05D2.11	Non-coding RNA	Non-coding RNA: ncRNA	Non-coding RNA: ncRNA	C05D2.11 is enriched in the body wall musculature and the muscle cell based on microarray studies\; is affected by several genes including daf-16, daf-2, and pgl-1 based on RNA-seq and microarray studies\; is affected by Rotenone based on RNA-seq studies.	2.04007	0.0384873
WBGene00021005	W03F11.1	ule-1	Extracellular material	Extracellular material: PGI	Extracellular material: PGI	ule-1 is predicted to have chitin binding activity.	2.03793	0.0292852
WBGene00022357	Y92C3B.1	kbp-4	Cell cycle	Cell cycle: chromosome dynamics	Cell cycle: chromosome dynamics: kinetochore protein	kbp-4 localizes to the Ndc80 complex and condensed chromosome kinetochore.	2.03402	0.0382596
WBGene00009133	F25H8.6	bed-3	Nucleic acid	Nucleic acid: binding	Nucleic acid: binding: unassigned	bed-3 exhibits RNA polymerase II regulatory region sequence-specific DNA binding activity\; is involved in molting cycle, regulation of cell division, and vulval cell fate specification\; is expressed in the M lineage cell, the hypodermal cell, and the vulval cell.	2.03275	0.0147148
WBGene00006649	F08F1.8	tth-1	Cytoskeleton	Cytoskeleton: unassigned	Cytoskeleton: unassigned	tth-1 is predicted to have actin monomer binding activity\; is expressed in several tissues, including the alimentary system, the nervous system, and the reproductive system.	2.0263	0.0116039
WBGene00003995	K08E7.9	pgp-1	Transmembrane transport	Transmembrane transport: ABC	Transmembrane transport: ABC	pgp-1 is an ortholog of human ABCB1 (ATP binding cassette subfamily B member 1), ABCB11 (ATP binding cassette subfamily B member 11), and ABCB4 (ATP binding cassette subfamily B member 4)\; is predicted to have efflux transmembrane transporter activity\; is involved in several processes, including defense response to Gram-negative bacterium, innate immune response, and response to metal ion\; loc…	2.02068	0.0132032
WBGene00017127	E04F6.8	E04F6.8	Unassigned	Unassigned	Unassigned: regulated by multiple stresses	E04F6.8 is enriched in several tissues, including the coelomocyte, the excretory cell, the hypodermis, the intestine, and the nervous system based on tiling array, RNA-seq, and microarray studies\; is affected by several genes including daf-16, daf-2, and glp-1 based on microarray, RNA-seq, and tiling array studies\; is affected by ten chemicals including Rotenone, Alovudine, and Zidovudine based…	2.0183	0.0162072
WBGene00017432	F13H6.4	F13H6.4	Pseudogene	Pseudogene	Pseudogene	F13H6.4 is affected by several genes including npr-1, pgl-1, and eri-1 based on RNA-seq and microarray studies\; is affected by eight chemicals including methylmercuric chloride, Tunicamycin, and 4-bromodiphenyl ether based on microarray and RNA-seq studies.	2.01802	0.0438345
WBGene00006890	K07E3.8	vem-1	Transmembrane transport	Transmembrane transport: unassigned	Transmembrane transport: unassigned	vem-1 is an ortholog of human PGRMC1 (progesterone receptor membrane component 1) and PGRMC2 (progesterone receptor membrane component 2)\; is involved in innate immune response\; localizes to the axon\; is expressed in the cephalic sensillum, the head, and the nervous system.	2.01704	0.0131388
WBGene00002263	K08H10.1	lea-1	Unassigned	Unassigned	Unassigned	lea-1 is an ortholog of human PLIN4 (perilipin 4)\; is predicted to have lipid binding activity\; is involved in hyperosmotic response, response to desiccation, and response to heat\; is expressed in several tissues including the body wall musculature and the gonad.	2.01617	0.000435811
WBGene00001113	F25H8.5	dur-1	Unassigned	Unassigned	Unassigned	dur-1 is enriched in the BAG, the body wall musculature, the germ line, and the muscle cell based on proteomic, tiling array, RNA-seq, and microarray studies\; is affected by several genes including daf-2, glp-1, and let-7 based on microarray, RNA-seq, and proteomic studies\; is affected by fourteen chemicals including methylmercury hydroxide, 1-methylnicotinamide, and Rotenone based on RNA-seq a…	2.01221	0.0326278
WBGene00011831	T19B10.2	T19B10.2	Unassigned	Unassigned	Unassigned	T19B10.2 is expressed in the hypodermis.	2.0106	0.000411419
WBGene00007903	C33G3.3	lgc-21	Transmembrane transport	Transmembrane transport: extracellular ligand gated channel	Transmembrane transport: extracellular ligand gated channel	lgc-21 is an ortholog of human CHRNB3 (cholinergic receptor nicotinic beta 3 subunit), CHRNA4 (cholinergic receptor nicotinic alpha 4 subunit), and CHRNA1 (cholinergic receptor nicotinic alpha 1 subunit)\; is predicted to have extracellular ligand-gated ion channel activity and transmembrane signaling receptor activity.	2.00771	0.0394724
WBGene00008851	F15B9.8	F15B9.8	Unassigned	Unassigned	Unassigned: regulated by multiple stresses	F15B9.8 is enriched in several tissues, including the AFD, the alimentary system, the germline precursor cell, the hypodermis, and the somatic gonad precursor based on tiling array and RNA-seq studies\; is affected by several genes including daf-16, daf-2, and daf-12 based on microarray and RNA-seq studies\; is affected by twenty-one chemicals including Ethanol, Nitric Oxide, and methylmercury hy…	1.99898	0.0272779
WBGene00021658	Y48G1A.2	Y48G1A.2	Unassigned	Unassigned	Unassigned: regulated by multiple stresses	Y48G1A.2 is enriched in the AFD and the germ line based on RNA-seq studies\; is affected by several genes including daf-16, daf-2, and glp-1 based on microarray, RNA-seq, and tiling array studies\; is affected by eight chemicals including hydrogen sulfide, methylmercury hydroxide, and Rotenone based on microarray and RNA-seq studies.	1.99101	0.0437552
WBGene00010049	F54D5.3	F54D5.3	Unassigned	Unassigned	Unassigned: regulated by multiple stresses	F54D5.3 is enriched in the intestine and the pharyngeal muscle cell based on tiling array, RNA-seq, and microarray studies\; is affected by several genes including daf-16, daf-2, and skn-1 based on microarray and RNA-seq studies\; is affected by twelve chemicals including Rotenone, stavudine, and estrogen based on RNA-seq and microarray studies\; is predicted to encode a protein with the followin…	1.97277	0.0267188
WBGene00021095	W08F4.6	mlt-8	Development	Development: somatic	Development: somatic	mlt-8 is an ortholog of human GM2A\; is predicted to have enzyme activator activity\; is expressed in the hypodermis.	1.97241	0.0451131
WBGene00019233	H23N18.2	ugt-14	Stress response	Stress response: detoxification	Stress response: detoxification: ugt	ugt-14 is an ortholog of human UGT3A1 (UDP glycosyltransferase family 3 member A1) and UGT3A2 (UDP glycosyltransferase family 3 member A2)\; is predicted to have transferase activity, transferring hexosyl groups.	1.97239	0.0269931
WBGene00003778	C15H9.1	nnt-1	Stress response	Stress response: unassigned	Stress response: unassigned	nnt-1 is an ortholog of human NNT\; is predicted to have NAD(P)+ transhydrogenase activity\; localizes to the mitochondrion\; is expressed in several tissues, including the alimentary system, the coelomocyte, the hypodermis, and the nervous system.	1.9678	0.014038
WBGene00017952	F31E3.6	F31E3.6	Unassigned	Unassigned	Unassigned: membrane spanning domain	F31E3.6 is enriched in the AFD, the PLM, and the germ line based on RNA-seq studies\; is affected by several genes including daf-16, glp-1, and daf-12 based on microarray, tiling array, and RNA-seq studies\; is affected by Mianserin, Chlorpyrifos, and Diazinon based on RNA-seq and microarray studies.	1.96037	0.0393836
WBGene00044488	Y54G2A.45	Y54G2A.45	Unassigned	Unassigned	Unassigned: regulated by multiple stresses	Y54G2A.45 is predicted to have hydrolase activity.	1.95459	0.00274417
WBGene00016596	C42D4.3	C42D4.3	Unassigned	Unassigned	Unassigned	C42D4.3 is expressed in the hypodermis, the spermatheca, and the vulva\; is predicted to encode a protein with the following domain: Domain of unknown function DB.	1.95423	0.0401666
WBGene00006464	T07H3.1	bath-47	Unassigned	Unassigned	Unassigned: BTB and MATH domain	bath-47 is expressed in the head and the intestine\; is predicted to encode a protein with the following domains: BTB\/POZ domain, MATH\/TRAF domain, TRAF-like, and SKP1\/BTB\/POZ domain superfamily.	1.93756	0.010662
WBGene00020740	T23F4.2	T23F4.2	Unassigned	Unassigned	Unassigned: regulated by multiple stresses	T23F4.2 is enriched in the OLL, the PVD, and the intestine based on tiling array, proteomic, and microarray studies\; is affected by several genes including daf-2, eat-2, and sir-2.1 based on microarray, proteomic, tiling array, and RNA-seq studies\; is affected by nine chemicals including Rotenone, Rifampin, and stavudine based on RNA-seq and microarray studies.	1.93571	0.0492318
WBGene00000636	F22D6.10	col-60	Extracellular material	Extracellular material: collagen	Extracellular material: collagen	col-60 is an ortholog of human SFTPD (surfactant protein D)\; is predicted to be a structural constituent of cuticle.	1.93206	0.016828
WBGene00010790	K12G11.3	adh-1	Metabolism	Metabolism: mitochondria	Metabolism: mitochondria: unassigned	sodh-1 is predicted to have alcohol dehydrogenase (NAD) activity and metal ion binding activity\; is involved in defense response to Gram-positive bacterium\; is expressed in the hypodermis, the muscle cell, and the nervous system.	1.9291	0.00839278
WBGene00019965	R08F11.1	R08F11.1	Metabolism	Metabolism: lipid	Metabolism: lipid: sphingolipid	R08F11.1 is an ortholog of human GBA2 (glucosylceramidase beta 2)\; is predicted to have glucosylceramidase activity\; human orthologs of this gene are implicated in hereditary spastic paraplegia 46.	1.92824	0.010759
WBGene00004219	C45B2.7	ptr-4	Signaling	Signaling: hedgehog-like	Signaling: hedgehog-like	ptr-4 is an ortholog of human PTCHD1 and PTCHD4\; is involved in endocytosis, molting cycle, and nematode male tail tip morphogenesis.	1.92638	0.0207267
WBGene00016425	C34H4.2	C34H4.2	Unassigned	Unassigned	Unassigned: regulated by multiple stresses	C34H4.2 is enriched in the OLL, the PVD, and the intestine based on microarray, tiling array, and RNA-seq studies\; is affected by several genes including daf-16, daf-2, and glp-1 based on microarray, RNA-seq, and proteomic studies\; is affected by twenty-one chemicals including Heme, hydrogen sulfide, and 1-methylnicotinamide based on microarray and RNA-seq studies\; is predicted to encode a pro…	1.92073	0.00985851
WBGene00018099	F36F12.8	ztf-28	Nucleic acid	Nucleic acid: binding	Nucleic acid: binding: zinc finger	ztf-28 is predicted to have nucleic acid binding activity\; is expressed in the intestine.	1.914	0.0434194
WBGene00013394	Y62H9A.6	ule-5	Unassigned	Unassigned	Unassigned: regulated by multiple stresses	ule-5 is enriched in dopaminergic neurons, the cephalic sheath cell, and the germ line based on proteomic, tiling array, and RNA-seq studies\; is affected by several genes including daf-16, daf-2, and daf-12 based on microarray, proteomic, tiling array, and RNA-seq studies\; is affected by fourteen chemicals including Heme, Ethanol, and Rotenone based on microarray and RNA-seq studies.	1.91261	0.038188
WBGene00013334	Y57G11C.45	nlp-56	Neuronal function	Neuronal function: synaptic function	Neuronal function: synaptic function: neuropeptide	nlp-56 is enriched in the hypodermis and the nervous system based on tiling array and RNA-seq studies\; is affected by several genes including daf-2, daf-12, and elt-2 based on tiling array, RNA-seq, and microarray studies\; is affected by five chemicals including hydrogen sulfide, Rotenone, and stavudine based on microarray and RNA-seq studies.	1.9086	0.03689
WBGene00009221	F28F8.2	acs-2	Metabolism	Metabolism: lipid	Metabolism: lipid: fatty acid	acs-2 is an ortholog of human ACSF2 (acyl-CoA synthetase 2)\; is predicted to have catalytic activity\; is involved in fatty acid metabolic process\; localizes to the mitochondrion\; is expressed in the alimentary system, the digestive tract, the hypodermis, the muscular system, and the nervous system.	1.90505	0.00618055
WBGene00011850	T20B3.1	T20B3.1	Metabolism	Metabolism: mitochondria	Metabolism: mitochondria: transporter	T20B3.1 is an ortholog of human CROT\; is predicted to have transferase activity, transferring acyl groups.	1.89559	0.00591098
WBGene00008698	F11D11.3	F11D11.3	Stress response	Stress response: pathogen	Stress response: pathogen: unassigned	F11D11.3 is involved in innate immune response.	1.89347	0.024749
WBGene00007932	C34D1.5	zip-5	Transcription factor	Transcription factor: bZIP	Transcription factor: bZIP	zip-5 is predicted to have DNA-binding activity transcription factor activity\; is expressed in head neurons, tail neurons, the head muscle, and the ventral nerve cord.	1.88714	0.0341625
WBGene00020394	T10B5.8	T10B5.8	Unassigned	Unassigned	Unassigned	T10B5.8 is predicted to have FMN binding activity and oxidoreductase activity.	1.8861	0.0305655
WBGene00018647	F49F1.7	F49F1.7	Unassigned	Unassigned	Unassigned: regulated by multiple stresses	F49F1.7 is enriched in the intestine based on tiling array and RNA-seq studies\; is affected by several genes including daf-2, clk-1, and sir-2.1 based on microarray, tiling array, and RNA-seq studies\; is affected by fifteen chemicals including methylmercuric chloride, Mercuric Chloride, and multi-walled carbon nanotube based on microarray and RNA-seq studies\; is predicted to encode a protein w…	1.872	0.0316879
WBGene00008593	F08H9.5	clec-227	Stress response	Stress response: C-type Lectin	Stress response: C-type Lectin	clec-227 is an ortholog of human CDCP2\; is predicted to have carbohydrate binding activity.	1.86582	0.0129129
WBGene00008634	F10A3.4	F10A3.4	Unassigned	Unassigned	Unassigned	F10A3.4 is expressed in tail neurons and the intestine\; is predicted to encode a protein with the following domain: CUB-like domain.	1.86387	0.0451079
WBGene00020551	T17H7.7	T17H7.7	Unassigned	Unassigned	Unassigned: regulated by multiple stresses	T17H7.7 is enriched in the germline precursor cell, the hypodermis, the nervous system, and the somatic gonad precursor based on tiling array, RNA-seq, and microarray studies\; is affected by several genes including daf-16, daf-2, and daf-12 based on tiling array, RNA-seq, and microarray studies\; is affected by fourteen chemicals including Ethanol, 1-methylnicotinamide, and D-glucose based on RN…	1.86213	0.0471929
WBGene00022386	Y95B8A.6	Y95B8A.6	Unassigned	Unassigned	Unassigned: regulated by multiple stresses	Y95B8A.6 is enriched in the hypodermis, the muscle cell, and the nervous system based on tiling array and microarray studies\; is affected by several genes including daf-16, daf-2, and glp-1 based on microarray and RNA-seq studies\; is affected by ten chemicals including Rotenone, Tunicamycin, and Zidovudine based on RNA-seq and microarray studies\; is predicted to encode a protein with the follo…	1.86015	0.0185426
WBGene00005000	C48E7.10	spp-15	Stress response	Stress response: pathogen	Stress response: pathogen: saposin	spp-15 is an ortholog of human PSAP (prosaposin), PSAPL1, and SFTPB\; human PSAP exhibits several functions, including anion binding activity, beta-galactosidase activity, and protein homodimerization activity.	1.85657	0.00687155
WBGene00004988	T08A9.7	spp-3	Stress response	Stress response: pathogen	Stress response: pathogen: saposin	spp-3 is involved in defense response to Gram-negative bacterium, defense response to Gram-positive bacterium, and protein homooligomerization\; is expressed in the SDQR.	1.85651	0.0396285
WBGene00015008	B0041.3	lmd-2	Unassigned	Unassigned	Unassigned	lmd-2 is an ortholog of human LYSMD1 and LYSMD2\; is predicted to encode a protein with the following domains: LysM domain and LysM domain superfamily.	1.85266	0.0238081
WBGene00044779	T10H9.8	T10H9.8	Unassigned	Unassigned	Unassigned	T10H9.8 is enriched in dopaminergic neurons, the germline precursor cell, and the hypodermis based on tiling array studies\; is affected by several genes including daf-16, daf-2, and daf-12 based on tiling array, RNA-seq, and microarray studies\; is affected by Rotenone based on RNA-seq studies\; is predicted to encode a protein with the following domain: EF-hand domain pair.	1.85151	0.0215581
WBGene00000465	C07G2.1	cpg-1	Extracellular material	Extracellular material: PGI	Extracellular material: PGI	cpg-1 exhibits chitin binding activity\; is involved in several processes, including eggshell formation, embryo development, and mitotic cytokinesis\; localizes to the external encapsulating structure\; is expressed in the eggshell and the germ line.	1.84828	0.0372359
WBGene00013104	Y51H4A.8	Y51H4A.8	Unassigned	Unassigned	Unassigned	Y51H4A.8 is enriched in the arcade cell, the pharyngeal muscle cell, and the pharyngeal-intestinal valve cell based on tiling array and RNA-seq studies\; is affected by several genes including daf-16, daf-2, and daf-12 based on microarray, tiling array, and RNA-seq studies\; is affected by four chemicals including Rotenone, Alovudine, and Humic Substances based on RNA-seq and microarray studies.	1.83097	0.046607
WBGene00018384	F43C11.7	F43C11.7	Extracellular material	Extracellular material: matrix	Extracellular material: matrix	F43C11.7 is an ortholog of human TRIM11, TRIM38, and TRIM41\; is predicted to have zinc ion binding activity\; is involved in defense response to Gram-positive bacterium and determination of adult lifespan.	1.81755	0.0316926
WBGene00010453	K01B6.1	fozi-1	Transcription factor	Transcription factor: ZF	Transcription factor: ZF	fozi-1 is involved in mesodermal cell fate specification and positive regulation of mesodermal cell fate specification\; localizes to the nucleus\; is expressed in several tissues, including the M.d, the M.dl, the body wall muscle quadrant, the coelomocyte, and the nervous system.	1.81539	0.0142512
WBGene00008824	F14H3.5	F14H3.5	Unassigned	Unassigned	Unassigned: regulated by multiple stresses	F14H3.5 is enriched in the cephalic sheath cell, the germ line, the hypodermis, and the pharyngeal muscle cell based on tiling array and RNA-seq studies\; is affected by several genes including glp-1, skn-1, and daf-12 based on microarray, tiling array, and RNA-seq studies\; is affected by seven chemicals including Lithium Chloride, Rotenone, and 4-bromodiphenyl ether based on microarray and RNA-…	1.81062	0.0163253
WBGene00008040	C40H1.5	ttr-5	Stress response	Stress response: oxidative	Stress response: oxidative	ttr-5 is enriched in the germ line, the male, the muscle cell, and the nervous system based on tiling array, RNA-seq, and microarray studies\; is affected by several genes including daf-16, daf-2, and glp-1 based on microarray and RNA-seq studies\; is affected by seven chemicals including hydrogen sulfide, Rotenone, and stavudine based on microarray and RNA-seq studies\; is predicted to encode a …	1.80687	0.0042317
WBGene00005092	B0547.3	srd-14	Pseudogene	Pseudogene	Pseudogene	srd-14 is affected by several genes including daf-16, skn-1, and clk-1 based on RNA-seq studies\; is affected by 1-methylnicotinamide, Rotenone, and Zidovudine based on RNA-seq studies.	1.80272	0.015456
WBGene00004353	F45B8.2	rgs-10	Signaling	Signaling: heteromeric G protein	Signaling: heteromeric G protein: unassigned	rgs-10 is an ortholog of human RGS5 (regulator of G protein signaling 5), RGS18 (regulator of G protein signaling 18), and RGS13 (regulator of G protein signaling 13)\; is involved in embryo development and reproduction.	1.79903	0.0330227
WBGene00013393	Y62H9A.5	Y62H9A.5	Unassigned	Unassigned	Unassigned	Y62H9A.5 is expressed in the spermatheca.	1.79833	0.017527
WBGene00013127	Y52B11A.8	Y52B11A.8	Signaling	Signaling: lipid	Signaling: lipid: phospholipase A	Y52B11A.8 is predicted to have phospholipase A2 activity.	1.79274	0.0363937
WBGene00016133	C26B9.3	C26B9.3	Unassigned	Unassigned	Unassigned: regulated by multiple stresses	C26B9.3 is enriched in the PLM, the germ line, and the hypodermis based on tiling array and RNA-seq studies\; is affected by several genes including daf-16, let-60, and daf-12 based on microarray, tiling array, and RNA-seq studies\; is affected by thirteen chemicals including Ethanol, methylmercury hydroxide, and D-glucose based on RNA-seq and microarray studies\; is predicted to encode a protein…	1.78645	0.0383246
WBGene00007833	C31A11.5	oac-6	Metabolism	Metabolism: lipid	Metabolism: lipid: o-acyl transferase	oac-6 is predicted to have transferase activity, transferring acyl groups other than amino-acyl groups.	1.78429	0.0161501
WBGene00007286	C04A11.2	C04A11.2	Unassigned	Unassigned	Unassigned: regulated by multiple stresses	C04A11.2 is enriched in dopaminergic neurons based on tiling array studies\; is affected by several genes including eat-2, sir-2.1, and npr-1 based on RNA-seq and microarray studies\; is affected by methylmercury hydroxide, Quercetin, and paraquat based on RNA-seq and microarray studies.	1.78174	0.0341373
WBGene00008296	C54D10.1	cdr-2	Stress response	Stress response: heavy metal	Stress response: heavy metal	cdr-2 is an ortholog of human FAXC\; is involved in regulation of protein deneddylation and stress response to cadmium ion\; is expressed in several tissues, including the alimentary system, the nervous system, and the reproductive system.	1.77986	0.0050208
WBGene00009476	F36F2.2	F36F2.2	Unassigned	Unassigned	Unassigned: regulated by multiple stresses	F36F2.2 is enriched in dopaminergic neurons, the Psub1, and the muscle cell based on tiling array and RNA-seq studies\; is affected by several genes including daf-16, daf-2, and daf-12 based on microarray, tiling array, and RNA-seq studies\; is affected by ten chemicals including Rotenone, Tunicamycin, and levamisole based on RNA-seq and microarray studies.	1.77554	0.0128016
WBGene00019799	M151.7	M151.7	Unassigned	Unassigned	Unassigned: regulated by multiple stresses	M151.7 is enriched in the NSM and the germ line based on tiling array and RNA-seq studies\; is affected by several genes including daf-2, dpy-10, and hsf-1 based on microarray and RNA-seq studies\; is affected by eight chemicals including Alovudine, stavudine, and Zidovudine based on RNA-seq and microarray studies.	1.77041	0.0430671
WBGene00010769	K11D2.2	asah-1	Metabolism	Metabolism: lipid	Metabolism: lipid: sphingolipid	asah-1 is an ortholog of human ASAH1\; is predicted to have N-acylsphingosine amidohydrolase activity and ceramidase activity\; is expressed in the intestine\; human orthologs of this gene are implicated in Farber lipogranulomatosis.	1.76921	0.00444904
WBGene00011672	T10B9.2	cyp-13A5	Stress response	Stress response: detoxification	Stress response: detoxification: CYP	cyp-13A5 is an ortholog of human TBXAS1 (thromboxane A synthase 1) and members of the human CYP3 (Cytochrome P450 family 3) gene family including CYP3A4, CYP3A7, and CYP3A5\; is predicted to have heme binding activity, iron ion binding activity, and oxidoreductase activity.	1.76796	0.0262239
WBGene00008621	F09C8.1	F09C8.1	Signaling	Signaling: lipid	Signaling: lipid: phospholipase B	F09C8.1 is an ortholog of human PLB1 (phospholipase B1)\; is predicted to have hydrolase activity, acting on ester bonds\; is expressed in the intestine.	1.76518	0.0459169
WBGene00017128	E04F6.9	E04F6.9	Unassigned	Unassigned	Unassigned: regulated by multiple stresses	E04F6.9 is enriched in the epithelial system, the muscle cell, the nervous system, and the sensillum based on tiling array, RNA-seq, and microarray studies\; is affected by several genes including daf-16, daf-2, and glp-1 based on microarray, proteomic, RNA-seq, and tiling array studies\; is affected by seven chemicals including Rotenone, nicotine, and Zidovudine based on RNA-seq, proteomic, and …	1.7629	0.00605044
WBGene00017483	F15E6.2	lgc-22	Transmembrane transport	Transmembrane transport: extracellular ligand gated channel	Transmembrane transport: extracellular ligand gated channel	lgc-22 is an ortholog of human DCT, TYR, and TYRP1\; is predicted to have extracellular ligand-gated ion channel activity.	1.7574	0.0347449
WBGene00001387	F15B9.1	far-3	Metabolism	Metabolism: lipid	Metabolism: lipid: binding	far-3 is predicted to have lipid binding activity\; is expressed in the hypodermis, the intestine, the male, and the vulva.	1.75184	0.0256121
WBGene00010436	JC8.4	JC8.4	Metabolism	Metabolism: nucleotide	Metabolism: nucleotide	JC8.4 is an ortholog of human ADAT2 (adenosine deaminase, tRNA specific 2)\; is predicted to have catalytic activity.	1.7407	0.0353111
WBGene00013037	Y49E10.18	Y49E10.18	Unassigned	Unassigned	Unassigned: regulated by multiple stresses	Y49E10.18 is predicted to have hydrolase activity.	1.74007	0.0220078
WBGene00008537	F02H6.4	F02H6.4	Pseudogene	Pseudogene	Pseudogene	F02H6.4 is enriched in the cephalic sheath cell and the germ line based on tiling array and RNA-seq studies\; is affected by several genes including dpy-10, eat-2, and sir-2.1 based on microarray, tiling array, and RNA-seq studies\; is affected by nine chemicals including hydrogen sulfide, Mianserin, and D-glucose based on microarray and RNA-seq studies.	1.73896	0.0157799
WBGene00044258	Y57G11C.51	Y57G11C.51	Unassigned	Unassigned	Unassigned: regulated by multiple stresses	Y57G11C.51 is enriched in the germ line based on RNA-seq studies\; is affected by several genes including daf-16, hsf-1, and npr-1 based on microarray and RNA-seq studies\; is affected by four chemicals including hydrogen sulfide, Rotenone, and manganese chloride based on microarray and RNA-seq studies.	1.73021	0.0293763
WBGene00011517	T06C12.10	cgt-1	Metabolism	Metabolism: lipid	Metabolism: lipid: sphingolipid	cgt-1 is an ortholog of human UGCG (UDP-glucose ceramide glucosyltransferase)\; is predicted to have ceramide glucosyltransferase activity and dihydroceramide glucosyltransferase activity\; is involved in glucosylceramide biosynthetic process, nematode larval development, and regulation of protein localization to basolateral plasma membrane\; is expressed in several tissues, including the aliment…	1.72415	0.0295225
WBGene00001787	Y53F4B.33	gst-39	Stress response	Stress response: detoxification	Stress response: detoxification: GST	gst-39 is an ortholog of human GSTA4 (glutathione S-transferase alpha 4), GSTA5 (glutathione S-transferase alpha 5), and HPGDS (hematopoietic prostaglandin D synthase)\; is predicted to have transferase activity.	1.72104	0.0153669
WBGene00001852	C30G7.1	hil-1	Transcription: chromatin	Transcription: chromatin structure	Transcription: chromatin structure: histone	hil-1 is an ortholog of human H1F0 (H1 histone 0)\; is predicted to have DNA binding activity\; is involved in several processes, including body morphogenesis, growth, and locomotion\; localizes to the intermediate filament cytoskeleton and nucleolus\; is expressed in several tissues, including the excretory secretory system and the muscular system.	1.71579	0.032424
WBGene00000928	M03A1.7	dao-2	Extracellular material	Extracellular material: secreted protein	Extracellular material: secreted protein	dao-2 is enriched in the PLM, the hypodermis, and the intestine based on tiling array and RNA-seq studies\; is affected by several genes including daf-16, daf-2, and daf-12 based on microarray and RNA-seq studies\; is affected by nineteen chemicals including methylmercury hydroxide, 1-methylnicotinamide, and manganese chloride based on RNA-seq and microarray studies\; is predicted to encode a pro…	1.71283	0.0454104
WBGene00001564	C05E4.9	icl-1	Metabolism	Metabolism: glycolysis	Metabolism: glycolysis	icl-1 is predicted to have isocitrate lyase activity and malate synthase activity\; is involved in determination of adult lifespan\; localizes to the mitochondrion\; is expressed in the hypodermal cell and the pharynx.	1.70691	0.00404212
WBGene00021518	Y41D4B.16	hpo-6	Stress response	Stress response: pathogen	Stress response: pathogen: unassigned	hpo-6 localizes to the membrane raft.	1.70563	0.0244998
WBGene00019535	K08D10.12	tsen-34	Non-coding RNA	Non-coding RNA: tRNA	Non-coding RNA: tRNA: production	tsen-34 is predicted to have nucleic acid binding activity and tRNA-intron endonuclease activity.	1.70301	0.039861
WBGene00012144	T28H10.3	lgmn-1	Proteolysis general	Proteolysis general: aspartate	Proteolysis general: aspartate: unassigned	T28H10.3 is an ortholog of human LGMN\; is predicted to have peptidase activity\; is expressed in several tissues, including the Eala, the Ealp, the Eara, the Earp, and the Epla.	1.70134	0.0189654
WBGene00011830	T19B10.1	cyp-29A2	Stress response	Stress response: detoxification	Stress response: detoxification: CYP	cyp-29A2 is an ortholog of human CYP19A1 (cytochrome P450 family 19 subfamily A member 1) and CYP4V2 (cytochrome P450 family 4 subfamily V member 2)\; is predicted to have heme binding activity, iron ion binding activity, and oxidoreductase activity, acting on paired donors, with incorporation or reduction of molecular oxygen\; is expressed in several tissues, including the alimentary system, the…	1.69661	0.0123182
WBGene00017986	F32D1.7	F32D1.7	Unassigned	Unassigned	Unassigned: regulated by multiple stresses	F32D1.7 is enriched in several tissues, including the Z1.p, the Z4.a, the nervous system, the reproductive system, and the somatic gonad precursor based on tiling array, microarray, and RNA-seq studies\; is affected by several genes including daf-2, dpy-10, and gld-1 based on RNA-seq and microarray studies\; is affected by ten chemicals including manganese chloride, bisphenol A, and Linolenic Aci…	1.68593	0.0492627
WBGene00010493	K02B9.2	meg-2	Development	Development: germline	Development: germline	meg-2 is involved in P granule disassembly\; localizes to the P granule\; is expressed in the germ line.	1.67414	0.0418726
WBGene00007173	B0393.8	B0393.8	Unassigned	Unassigned	Unassigned	B0393.8 is enriched in the germ line based on RNA-seq studies\; is affected by several genes including daf-16, daf-2, and daf-12 based on tiling array, RNA-seq, and microarray studies\; is affected by hydrogen sulfide based on microarray studies.	1.66494	0.0334675
WBGene00017582	F18G5.6	F18G5.6	Stress response	Stress response: pathogen	Stress response: pathogen: unassigned	F18G5.6 is involved in innate immune response.	1.66092	0.0468694
WBGene00044396	ZK1290.14	ZK1290.14	Unassigned	Unassigned	Unassigned	ZK1290.14 is enriched in the intestine and the nervous system based on tiling array and RNA-seq studies\; is affected by several genes including daf-2, hsf-1, and eat-2 based on microarray and RNA-seq studies\; is affected by five chemicals including bisphenol A, Alovudine, and stavudine based on RNA-seq and microarray studies.	1.65788	0.0312524
WBGene00013041	Y49E10.22	pstk-1	Non-coding RNA	Non-coding RNA: tRNA	Non-coding RNA: tRNA: production	pstk-1 is an ortholog of human PSTK\; is predicted to have kinase activity.	1.65344	0.0448906
WBGene00044073	C34H4.3	tag-244	Unassigned	Unassigned	Unassigned	tag-244 is involved in innate immune response\; is expressed in the intestine.	1.65305	0.0491877
WBGene00010492	K02B9.1	meg-1	Development	Development: germline	Development: germline	meg-1 is involved in P granule disassembly and germ cell proliferation\; localizes to the P granule\; is expressed in the germline blastomere and the reproductive system.	1.64183	0.0254525
WBGene00016004	C18H9.6	C18H9.6	Unassigned	Unassigned	Unassigned	C18H9.6 is enriched in the AVE, the OLL, the PVD, the intestine, and the pharynx based on microarray, tiling array, and RNA-seq studies\; is affected by several genes including daf-16, daf-2, and age-1 based on microarray and RNA-seq studies\; is affected by twenty-six chemicals including 1-methylnicotinamide, Mercuric Chloride, and Rotenone based on RNA-seq and microarray studies.	1.63873	0.0327111
WBGene00184990	C14B1.12	C14B1.12	Unassigned	Unassigned	Unassigned: regulated by multiple stresses	C14B1.12 is enriched in the DA neuron, the I5 neuron, the SAB, the germ line, and the retrovesicular ganglion based on RNA-seq and microarray studies\; is affected by several genes including elt-2, pgl-1, and fbf-1 based on RNA-seq and microarray studies\; is affected by eight chemicals including Rotenone, manganese chloride, and Atrazine based on RNA-seq and microarray studies.	1.63522	0.0382486
WBGene00016568	C41G11.1	C41G11.1	Unassigned	Unassigned	Unassigned: hydrolase	C41G11.1 is predicted to have hydrolase activity.	1.63321	0.0267631
WBGene00004008	F22E10.3	pgp-14	Transmembrane transport	Transmembrane transport: ABC	Transmembrane transport: ABC	pgp-14 is an ortholog of human ABCB9 (ATP binding cassette subfamily B member 9) and XXbac-BPG246D15.9\; is predicted to have ATP binding activity and ATPase activity, coupled to transmembrane movement of substances\; is involved in response to nematicide\; is expressed in the pharynx.	1.61728	0.036621
WBGene00019803	PDB1.1	PDB1.1	Stress response	Stress response: pathogen	Stress response: pathogen: unassigned	PDB1.1 is predicted to have cation transmembrane transporter activity\; is involved in innate immune response.	1.61305	0.0263967
WBGene00019153	H04M03.3	H04M03.3	Metabolism	Metabolism: unassigned	Metabolism: unassigned	H04M03.3 is enriched in the amphid sheath cell, the germ line, and the hypodermis based on tiling array and RNA-seq studies\; is affected by several genes including daf-16, glp-1, and daf-12 based on microarray, RNA-seq, and proteomic studies\; is affected by thirteen chemicals including bisphenol A, Alovudine, and stavudine based on RNA-seq and microarray studies\; is predicted to encode a prote…	1.61064	0.0350643
WBGene00011490	T05F1.4	T05F1.4	Unassigned	Unassigned	Unassigned	T05F1.4 is enriched in the germ line based on RNA-seq studies\; is affected by several genes including daf-16, daf-12, and hsf-1 based on tiling array, RNA-seq, and microarray studies\; is affected by four chemicals including stavudine, Zidovudine, and paraquat based on RNA-seq and microarray studies.	1.60861	0.0421184
WBGene00016407	C34D10.2	unk-1	Proteolysis proteasome	Proteolysis proteasome: E3	Proteolysis proteasome: E3: RING finger	C34D10.2 is an ortholog of human UNKL (unkempt family like zinc finger) and unk\; is predicted to have metal ion binding activity.	1.60403	0.0242806
WBGene00006404	C31C9.1	tag-10	Signaling	Signaling: hedgehog-like	Signaling: hedgehog-like	tag-10 localizes to the membrane raft\; is expressed in amphid neurons.	1.59226	0.0412579
WBGene00011741	T12G3.6	T12G3.6	Unassigned	Unassigned	Unassigned	T12G3.6 is expressed widely.	1.58906	0.0413122
WBGene00007278	C03D6.6	lab-1	Cell cycle	Cell cycle: chromosome dynamics	Cell cycle: chromosome dynamics: meiotic functions	lab-1 exhibits protein phosphatase 1 binding activity\; is involved in several processes, including chromosome organization involved in meiotic cell cycle, chromosome organization involved in meiotic cell cycle, and regulation of cellular protein localization\; localizes to the condensed chromosome and nucleus.	1.58117	0.0425547
WBGene00015102	B0280.5	cpg-2	Extracellular material	Extracellular material: PGI	Extracellular material: PGI	cpg-2 exhibits chitin binding activity\; is involved in several processes, including eggshell formation, embryo development, and mitotic cytokinesis\; localizes to the external encapsulating structure and perivitelline space\; is expressed in the eggshell.	1.57249	0.0311383
WBGene00009588	F40F11.3	F40F11.3	Unassigned	Unassigned	Unassigned	F40F11.3 is enriched in the AFD, the RID, the germ line, and the intestine based on RNA-seq and microarray studies\; is affected by several genes including daf-2, daf-12, and sir-2.1 based on tiling array, RNA-seq, and microarray studies\; is affected by eight chemicals including hydrogen sulfide, Rotenone, and levamisole based on microarray and RNA-seq studies.	1.5724	0.0383372
WBGene00019125	F59E12.10	ddl-1	Unassigned	Unassigned	Unassigned	ddl-1 is an ortholog of human WASHC3 (WASH complex subunit 3)\; is involved in cytoplasmic sequestering of protein, determination of adult lifespan, and regulation of transcription regulatory region DNA binding activity\; localizes to the cytoplasm\; is expressed in several tissues, including the alimentary system, the muscular system, the nervous system, and the reproductive system.	1.55476	0.0457156
WBGene00009518	F38A1.5	clec-166	Stress response	Stress response: C-type Lectin	Stress response: C-type Lectin	clec-166 is predicted to have carbohydrate binding activity\; is expressed in the rectum.	1.55282	0.0472092
WBGene00007605	C15C8.3	hrg-7	Proteolysis general	Proteolysis general: aspartate	Proteolysis general: aspartate: cathepsin	hrg-7 is an ortholog of human PGA4, NAPSA, and PGA5\; is predicted to have aspartic-type endopeptidase activity.	1.54497	0.0227758
WBGene00000145	F35G12.9	apc-11	Cell cycle	Cell cycle: APC	Cell cycle: APC	apc-11 is an ortholog of human ANAPC11 (anaphase promoting complex subunit 11)\; exhibits ubiquitin-protein transferase activity\; is involved in anaphase-promoting complex-dependent catabolic process, embryo development, and meiotic chromosome segregation\; is expressed in the germ line.	1.53795	0.0411566
WBGene00008032	C39E9.8	C39E9.8	Unassigned	Unassigned	Unassigned: regulated by multiple stresses	C39E9.8 is enriched in the germline precursor cell, the hypodermis, and the intestine based on tiling array and microarray studies\; is affected by several genes including daf-2, dpy-10, and clk-1 based on microarray and RNA-seq studies\; is affected by fifteen chemicals including 1-methylnicotinamide, D-glucose, and Cry5B based on RNA-seq and microarray studies.	1.52801	0.0217932
WBGene00009192	F27E5.1	asah-2	Metabolism	Metabolism: lipid	Metabolism: lipid: sphingolipid	asah-2 is an ortholog of human ASAH1\; is predicted to have N-acylsphingosine amidohydrolase activity and ceramidase activity\; human orthologs of this gene are implicated in Farber lipogranulomatosis.	1.50598	0.0373572

## Sheet: (b) GO for upregulated
Gene Ontology Enrichment Analysis Results (WormBase Enrichment Suite)
Term	Term ID	Number of Genes Observed	Adjusted p-value
structural constituent of cuticle	GO:0042302	55	3.8e-54
iron ion binding	GO:0005506	26	7.3e-21
tetrapyrrole binding	GO:0046906	25	1.4e-16
collagen trimer	GO:0005581	16	8.7e-16
steroid hydroxylase activity	GO:0008395	14	2e-15
oxidoreductase activity acting on paired donors with incorporation or reduction of molecular oxygen reduced flavin or flavoprotein as one donor and incorporation of one atom of oxygen	GO:0016712	14	2.6e-15
cuticle development	GO:0042335	14	9.5e-14
response to xenobiotic stimulus	GO:0009410	14	1.2e-12
molting cycle	GO:0042303	17	7.9e-12
extracellular region	GO:0005576	35	9.6e-10
external encapsulating structure	GO:0030312	13	2.5e-08
response to biotic stimulus	GO:0009607	25	2.5e-07
biological process involved in interspecies interaction between organisms	GO:0044419	25	2.5e-07
defense response	GO:0006952	25	2.5e-07
glutathione transferase activity	GO:0004364	9	4.2e-07
lytic vacuole	GO:0000323	13	6.3e-06
immune system process	GO:0002376	18	2e-05
defense response to Gram-positive bacterium	GO:0050830	8	5.2e-05
organic acid metabolic process	GO:0006082	21	0.00012
lipid catabolic process	GO:0016042	10	0.00073
liposaccharide metabolic process	GO:1903509	5	0.0022
cation binding	GO:0043169	51	0.0022
extracellular matrix structural constituent	GO:0005201	4	0.0027
chitin binding	GO:0008061	4	0.0071
response to topologically incorrect protein	GO:0035966	10	0.0073
external encapsulating structure organization	GO:0045229	4	0.031
extracellular structure organization	GO:0043062	4	0.035
pharynx development	GO:0060465	3	0.094

## Sheet: (c) downregulated
WormBase Gene ID	Sequence Name	Gene Name	WormCat Category 1	WormCat Category 2	WormCat Category 3	Description	fold change	p-value
WBGene00016288	C31H1.5	C31H1.5	Signaling	Signaling: lipid	Signaling: lipid: phospholipase A	C31H1.5 is an ortholog of human PLA2G12A (phospholipase A2 group XIIA) and PLA2G12B (phospholipase A2 group XIIB)\; is predicted to have calcium ion binding activity and phospholipase A2 activity.	0.498253	0.0398774
WBGene00000968	T05F1.10	dhs-4	Metabolism	Metabolism: short chain dehydrogenase	Metabolism: short chain dehydrogenase	dhs-4 is an ortholog of human HSD17B13 (hydroxysteroid 17-beta dehydrogenase 13), HSD17B11 (hydroxysteroid 17-beta dehydrogenase 11), and SDR16C5 (short chain dehydrogenase\/reductase family 16C member 5)\; human SDR16C5 exhibits activating transcription factor binding activity, retinol dehydrogenase activity, and transcriptional repressor activity, RNA polymerase II transcription factor binding …	0.498203	0.0136228
WBGene00010959	MTCE.11	nduo-1	Metabolism	Metabolism: mitochondria	Metabolism: mitochondria: complex I	nduo-1 is an ortholog of human MT-ND1 (mitochondrially encoded NADH:ubiquinone oxidoreductase core subunit 1)\; is predicted to have NADH dehydrogenase (ubiquinone) activity\; human orthologs of this gene are implicated in Leber hereditary optic neuropathy and MELAS syndrome.	0.497722	0.0198678
WBGene00007190	B0491.3	rmd-3	Cytoskeleton	Cytoskeleton: microtubule	Cytoskeleton: microtubule: RMDN	rmd-3 is an ortholog of human RMDN2 and RMDN3\; is predicted to encode a protein with the following domain: Tetratricopeptide-like helical domain superfamily.	0.496309	0.00620565
WBGene00019346	K02G10.5	K02G10.5	Transmembrane transport	Transmembrane transport: solute carrier	Transmembrane transport: solute carrier	K02G10.5 is an ortholog of human SLCO2A1 (solute carrier organic anion transporter 2A1), SLCO1B7 (solute carrier organic anion transporter 1B7 (putative)), and SLCO1C1 (solute carrier organic anion transporter 1C1)\; is predicted to have transporter activity.	0.494382	0.00687759
WBGene00014003	ZK593.3	ZK593.3	Transmembrane protein	Transmembrane protein: unassigned	Transmembrane protein: unassigned	ZK593.3 is enriched in the coelomocyte and the intestine based on tiling array and RNA-seq studies\; is affected by several genes including daf-16, daf-2, and daf-12 based on tiling array, RNA-seq, and microarray studies\; is affected by fourteen chemicals including 1-methylnicotinamide, D-glucopyranose, and D-glucose based on RNA-seq and microarray studies.	0.494253	0.0138209
WBGene00009884	F49C12.15	F49C12.15	Unassigned	Unassigned	Unassigned	F49C12.15 is enriched in the germ line, the intestine, and the male based on proteomic and RNA-seq studies\; is affected by several genes including daf-16, daf-2, and glp-1 based on microarray, tiling array, RNA-seq, and proteomic studies\; is affected by fifteen chemicals including Ethanol, nicotinic acid, and methylmercuric chloride based on RNA-seq and microarray studies.	0.494237	0.0153792
WBGene00015660	C09H5.2	catp-3	Transmembrane transport	Transmembrane transport: unassigned	Transmembrane transport: unassigned	catp-3 is an ortholog of human ATP4A (ATPase H+\/K+ transporting subunit alpha) and ATP12A (ATPase H+\/K+ transporting non-gastric alpha2 subunit) and members of the human ATP1 (ATPase Na+\/K+ transporting subunits) gene family including ATP1A4, ATP1A1, and ATP1A2\; is predicted to have ATP binding activity and hydrolase activity.	0.494128	0.0100546
WBGene00008793	F14D7.6	F14D7.6	Transmembrane transport	Transmembrane transport: major facilitator	Transmembrane transport: major facilitator	F14D7.6 is an ortholog of human MFSD8\; human orthologs of this gene are implicated in neuronal ceroid lipofuscinosis 7\; is predicted to encode a protein with the following domains: Major facilitator superfamily and MFS transporter superfamily.	0.492355	0.00619364
WBGene00006319	R09G11.1	sup-10	Muscle function	Muscle function	Muscle function	sup-10 exhibits potassium channel regulator activity\; is involved in regulation of muscle contraction and regulation of potassium ion transport\; localizes to the integral component of plasma membrane and striated muscle dense body\; is expressed in head neurons, the anal depressor muscle, the body wall musculature, the intestinal muscle, and the vulval muscle.	0.492186	0.0424046
WBGene00006927	F59D8.1	vit-3	Metabolism	Metabolism: lipid	Metabolism: lipid: binding	vit-3 is an ortholog of human CTD-3088G3.8\; is predicted to have lipid transporter activity and nutrient reservoir activity\; is expressed in the intestine.	0.491458	0.000487961
WBGene00007257	C01H6.8	C01H6.8	Transmembrane protein	Transmembrane protein: unassigned	Transmembrane protein: unassigned	C01H6.8 is enriched in the hypodermis and the intestine based on tiling array, RNA-seq, and microarray studies\; is affected by several genes including daf-2, let-7, and gld-1 based on microarray, proteomic, and RNA-seq studies\; is affected by six chemicals including Alovudine, stavudine, and fluoranthene based on RNA-seq and microarray studies.	0.491168	0.0157042
WBGene00017718	F22F4.5	F22F4.5	Unassigned	Unassigned	Unassigned	F22F4.5 is enriched in the RID based on RNA-seq studies\; is affected by several genes including daf-2, glp-1, and hsf-1 based on RNA-seq, tiling array, and microarray studies\; is affected by five chemicals including Tunicamycin, sodium arsenite, and Zidovudine based on microarray and RNA-seq studies.	0.490323	0.00422638
WBGene00000485	F18C12.1	che-3	Cilia	Cilia: IFT	Cilia: IFT-motor	che-3 is an ortholog of human DYNC2H1 (dynein cytoplasmic 2 heavy chain 1)\; is predicted to have dynein light intermediate chain binding activity and microtubule motor activity\; is involved in several processes, including chemosensory behavior, dauer entry, and negative regulation of transforming growth factor beta receptor signaling pathway\; localizes to the non-motile cilium\; is expressed i…	0.490282	0.00713163
WBGene00012699	Y39B6A.41	Y39B6A.41	Transmembrane transport	Transmembrane transport: solute carrier	Transmembrane transport: solute carrier	Y39B6A.41 is an ortholog of human SLC2A7 (solute carrier family 2 member 7), SLC2A9 (solute carrier family 2 member 9), and SLC2A5 (solute carrier family 2 member 5)\; is predicted to have transmembrane transporter activity.	0.488208	0.0172594
WBGene00007635	C16D6.2	npr-4	Neuronal function	Neuronal function: synaptic function	Neuronal function: synaptic function: neuropeptide	npr-4 is an ortholog of human NPY4R (neuropeptide Y receptor Y4), NPY2R (neuropeptide Y receptor Y2), and NPY1R (neuropeptide Y receptor Y1)\; is predicted to have neuropeptide Y receptor activity\; is involved in regulation of muscle contraction\; is expressed in several tissues, including the alimentary system, the coelomocyte, and the nervous system\; is used to study Parkinson's disease.	0.488202	0.0488473
WBGene00006693	F32H5.7	twk-43	Transmembrane transport	Transmembrane transport: potassium channel	Transmembrane transport: potassium channel	twk-43 is an ortholog of human KCNK16 (potassium two pore domain channel subfamily K member 16), KCNK17 (potassium two pore domain channel subfamily K member 17), and KCNK5 (potassium two pore domain channel subfamily K member 5)\; is predicted to have potassium channel activity\; is expressed in cholinergic neurons and ventral cord neurons.	0.48779	0.0101659
WBGene00017542	F17E9.5	F17E9.5	Transmembrane protein	Transmembrane protein: unassigned	Transmembrane protein: unassigned	F17E9.5 is enriched in the amphid sheath cell, the germ line, and the male based on RNA-seq studies\; is affected by several genes including daf-2, age-1, and let-7 based on microarray, RNA-seq, and proteomic studies\; is affected by twenty-two chemicals including Ethanol, methylmercury hydroxide, and 1-methylnicotinamide based on RNA-seq and microarray studies.	0.48699	0.0122174
WBGene00011906	T22A3.2	hsp-12.1	Stress response	Stress response: heat	Stress response: heat	hsp-12.1 is an ortholog of human CRYAA (crystallin alpha A), CRYAB (crystallin alpha B), and HSPB2 (heat shock protein family B (small) member 2)\; localizes to the striated muscle dense body.	0.486816	0.0487124
WBGene00015695	C10H11.6	ugt-26	Stress response	Stress response: detoxification	Stress response: detoxification: ugt	ugt-26 is an ortholog of human UGT3A1 (UDP glycosyltransferase family 3 member A1) and UGT3A2 (UDP glycosyltransferase family 3 member A2)\; is predicted to have glucuronosyltransferase activity.	0.485321	0.0104936
WBGene00004567	F31C3.11	rrn-2.1	Ribosome	Ribosome: subunit	Ribosome: subunit	rrn-2.1 is enriched in the germ line based on RNA-seq studies\; is affected by several genes including daf-16, skn-1, and npr-1 based on RNA-seq studies\; is affected by six chemicals including Ethanol, Nitric Oxide, and 1-methylnicotinamide based on RNA-seq studies.	0.483717	0.000820349
WBGene00000698	C24F3.6	col-124	Extracellular material	Extracellular material: collagen	Extracellular material: collagen	col-124 is an ortholog of human SFTPD (surfactant protein D)\; is predicted to be a structural constituent of cuticle.	0.482795	0.00202519
WBGene00016544	C40A11.1	math-18	NA	NA	NA	NA	0.48231	0.00832914
WBGene00012960	Y47H10A.4	Y47H10A.4	Unassigned	Unassigned	Unassigned	Y47H10A.4 is enriched in the muscular system and the nervous system based on tiling array, RNA-seq, and microarray studies\; is affected by several genes including hsf-1, lin-39, and pgl-1 based on microarray, RNA-seq, and tiling array studies\; is affected by Zidovudine and Atrazine based on RNA-seq and microarray studies\; is predicted to encode a protein with the following domain: RAI1-like fa…	0.481815	0.0279183
WBGene00018336	F42A9.7	F42A9.7	Unassigned	Unassigned	Unassigned: regulated by multiple stresses	F42A9.7 is enriched in the germ line and the male based on proteomic and RNA-seq studies\; is affected by several genes including age-1, hsf-1, and eat-2 based on microarray, RNA-seq, and tiling array studies\; is affected by thirteen chemicals including Ethanol, methylmercuric chloride, and manganese chloride based on RNA-seq and microarray studies\; is predicted to encode a protein with the fol…	0.481669	0.039535
WBGene00044452	Y102E9.5	Y102E9.5	Unassigned	Unassigned	Unassigned	Y102E9.5 is enriched in the body wall muscle cell and the intestine based on tiling array and RNA-seq studies\; is affected by several genes including daf-16, skn-1, and hsf-1 based on RNA-seq and microarray studies\; is affected by Rotenone and Zidovudine based on RNA-seq studies.	0.480873	0.0252239
WBGene00016664	C45E5.1	C45E5.1	Metabolism	Metabolism: unassigned	Metabolism: unassigned	C45E5.1 is an ortholog of human PDXP (pyridoxal phosphatase) and PGP\; is predicted to have phosphatase activity.	0.480098	0.0207662
WBGene00044692	F12E12.8	fbxb-91	Proteolysis proteasome	Proteolysis proteasome: E3	Proteolysis proteasome: E3: F box	fbxb-91 is enriched in the NSM, the hypodermis, the intestine, and the pharyngeal muscle cell based on tiling array studies\; is affected by several genes including glp-1, skn-1, and elt-2 based on RNA-seq and microarray studies\; is affected by Mianserin based on RNA-seq studies\; is predicted to encode a protein with the following domain: F-box associated domain, type 2.	0.480044	0.0286569
WBGene00009016	F21D9.2	F21D9.2	Transmembrane protein	Transmembrane protein: unassigned	Transmembrane protein: unassigned	F21D9.2 is enriched in the male based on RNA-seq studies\; is affected by several genes including dpy-10, hsf-1, and eat-2 based on microarray and RNA-seq studies\; is affected by eight chemicals including nicotinic acid, methylmercuric chloride, and manganese chloride based on RNA-seq and microarray studies.	0.479376	0.0222735
WBGene00021645	Y47G6A.19	Y47G6A.19	Proteolysis general	Proteolysis general: carboxypeptidase	Proteolysis general: carboxypeptidase	Y47G6A.19 is an ortholog of human CPA4 (carboxypeptidase A4), CPA1 (carboxypeptidase A1), and CPA6 (carboxypeptidase A6)\; is predicted to have metallocarboxypeptidase activity and zinc ion binding activity\; human orthologs of this gene are implicated in familial temporal lobe epilepsy 5.	0.478771	0.00110012
WBGene00008841	F15A4.6	phat-8	Unassigned	Unassigned	Unassigned	F15A4.6 is expressed in the pharyngeal gland cell\; is predicted to encode a protein with the following domains: ShKT domain and CC domain.	0.47593	0.00998617
WBGene00013474	Y69E1A.2	nsph-3.1	Unassigned	Unassigned	Unassigned	Y69E1A.2 is enriched in the NSM and the male based on tiling array and microarray studies\; is affected by several genes including daf-2, glp-1, and age-1 based on microarray, tiling array, RNA-seq, and proteomic studies\; is affected by twenty-four chemicals including Ethanol, methylmercury hydroxide, and nicotinic acid based on RNA-seq and microarray studies\; is predicted to encode a protein w…	0.475923	0.00358112
WBGene00022731	ZK402.5	ZK402.5	Unassigned	Unassigned	Unassigned	ZK402.5 is enriched in the germline precursor cell and the nervous system based on RNA-seq and microarray studies\; is affected by several genes including daf-16, glp-1, and let-60 based on RNA-seq and microarray studies\; is affected by eight chemicals including resveratrol, Atrazine, and Chlorpyrifos based on microarray studies\; is predicted to encode a protein with the following domain: SPK d…	0.475183	0.0392255
WBGene00009785	F46C5.10	F46C5.10	Unassigned	Unassigned	Unassigned: regulated by multiple stresses	F46C5.10 is enriched in the AFD, the PLM, and the hypodermis based on tiling array and RNA-seq studies\; is affected by several genes including daf-16, daf-2, and daf-12 based on microarray and RNA-seq studies\; is affected by five chemicals including Rotenone, Tunicamycin, and stavudine based on RNA-seq and microarray studies\; is predicted to encode a protein with the following domain: Uncharac…	0.475055	0.00801006
WBGene00014240	ZK1251.1	htas-1	Transcription: chromatin	Transcription: chromatin structure	Transcription: chromatin structure: histone	htas-1 is an ortholog of human H2AFY (H2A histone Y) and H2AFY2 (H2A histone Y2)\; is predicted to have DNA binding activity and protein heterodimerization activity\; is expressed in the sperm.	0.474973	0.0324578
WBGene00003435	C33F10.9	msp-40	Major sperm protein	Major sperm protein	Major sperm protein	msp-40 is expressed in the reproductive system\; is predicted to encode a protein with the following domains: Major sperm protein (MSP) domain, PapD-like superfamily, and Immunoglobulin-like fold.	0.47481	0.00373885
WBGene00006897	F59F3.5	ver-4	Development	Development: somatic	Development: somatic	ver-4 is an ortholog of human KDR, FLT4, and FGFR4\; is predicted to have ATP binding activity and transmembrane receptor protein tyrosine kinase activity\; is involved in nematode male tail tip morphogenesis.	0.472535	0.012195
WBGene00007959	C35C5.10	C35C5.10	Transmembrane protein	Transmembrane protein: unassigned	Transmembrane protein: unassigned	C35C5.10 is an ortholog of human TMEM164\; is predicted to encode a protein with the following domain: Transmembrane protein 164.	0.472534	0.0107278
WBGene00019282	K01A2.8	mps-2	Transmembrane protein	Transmembrane protein: unassigned	Transmembrane protein: unassigned	mps-2 exhibits potassium channel regulator activity\; is involved in regulation of chemotaxis and regulation of potassium ion transport\; is expressed in the ADFL, the ADFR, the anal depressor muscle, the anal sphincter muscle, and the intestinal muscle.	0.469324	0.000840221
WBGene00017767	F25B4.4	F25B4.4	Unassigned	Unassigned	Unassigned: regulated by multiple stresses	F25B4.4 is enriched in the alimentary system, the digestive tract, the muscular system, the nervous system, and the reproductive system based on tiling array, RNA-seq, and microarray studies\; is affected by several genes including daf-2, daf-12, and sir-2.1 based on tiling array, RNA-seq, and microarray studies\; is affected by four chemicals including Rotenone, Humic Substances, and paraquat ba…	0.468805	0.0432765
WBGene00015094	B0261.6	B0261.6	Unassigned	Unassigned	Unassigned: regulated by multiple stresses	B0261.6 is enriched in the amphid sheath cell, the germ line, and the male based on proteomic and RNA-seq studies\; is affected by several genes including age-1, skn-1, and daf-12 based on microarray, tiling array, and RNA-seq studies\; is affected by fifteen chemicals including Ethanol, methylmercury hydroxide, and nicotinic acid based on RNA-seq and microarray studies.	0.468295	0.0190023
WBGene00001757	R05F9.5	gst-9	Stress response	Stress response: detoxification	Stress response: detoxification: GST	gst-9 is an ortholog of human GSTA4 (glutathione S-transferase alpha 4), GSTA5 (glutathione S-transferase alpha 5), and HPGDS (hematopoietic prostaglandin D synthase)\; is predicted to have glutathione transferase activity.	0.468223	0.0389522
WBGene00019444	K06C4.8	frpr-11	Signaling	Signaling: heteromeric G protein	Signaling: heteromeric G protein: receptor	frpr-11 is predicted to have G protein-coupled receptor activity.	0.467155	0.0225817
WBGene00016558	C41A3.1	pks-1	Unassigned	Unassigned	Unassigned: hydrolase	pks-1 is predicted to have hydrolase activity, acting on ester bonds, phosphopantetheine binding activity, and transferase activity\; is expressed in the CANL and the CANR.	0.467118	0.000297928
WBGene00010833	M03B6.1	M03B6.1	Unassigned	Unassigned	Unassigned: regulated by multiple stresses	M03B6.1 is enriched in the amphid sensillum, the coelomocyte, the muscular system, and the nervous system based on tiling array, microarray, and RNA-seq studies\; is affected by several genes including daf-16, glp-1, and hsf-1 based on microarray, RNA-seq, and tiling array studies\; is affected by eleven chemicals including 1-methylnicotinamide, Tunicamycin, and D-glucopyranose based on RNA-seq a…	0.466808	0.00384432
WBGene00044388	C27D6.11	C27D6.11	Signaling	Signaling: S/T kinase	Signaling: S/T kinase	C27D6.11 is an ortholog of human TSSK1B, TSSK2, and TSSK6\; is predicted to have ATP binding activity and protein serine\/threonine kinase activity.	0.465906	0.0440699
WBGene00018158	F37E3.3	comp-1	Unassigned	Unassigned	Unassigned: regulated by multiple stresses	comp-1 is enriched in the germ line and the male based on proteomic and RNA-seq studies\; is affected by several genes including daf-2, dpy-10, and hsf-1 based on microarray, RNA-seq, and tiling array studies\; is affected by twelve chemicals including Ethanol, nicotinic acid, and methylmercuric chloride based on RNA-seq and microarray studies\; is predicted to encode a protein with the following…	0.465517	0.0443651
WBGene00017688	F22A3.2	ttr-35	Unassigned	Unassigned	Unassigned: TransThyretin-Related family domain	ttr-35 is enriched in the intestine and the muscle cell based on RNA-seq and microarray studies\; is affected by several genes including daf-2, let-7, and dpy-10 based on proteomic, microarray, and RNA-seq studies\; is affected by seven chemicals including Zidovudine, resveratrol, and Chlorpyrifos based on RNA-seq and microarray studies\; is predicted to encode a protein with the following domain…	0.465481	0.0236255
WBGene00003425	K07F5.2	msp-10	Major sperm protein	Major sperm protein	Major sperm protein	msp-10 is expressed in the reproductive system\; is predicted to encode a protein with the following domains: Major sperm protein (MSP) domain, PapD-like superfamily, and Immunoglobulin-like fold.	0.464413	0.00451808
WBGene00016613	C43G2.4	best-9	Transmembrane transport	Transmembrane transport: chloride channel	Transmembrane transport: chloride channel	best-9 is an ortholog of human BEST1 (bestrophin 1) and BEST3 (bestrophin 3)\; is predicted to have chloride channel activity\; human orthologs of this gene are implicated in bestrophinopathy, retinitis pigmentosa 50, and vitelliform macular dystrophy.	0.463593	0.0406215
WBGene00010515	K02E11.6	K02E11.6	Unassigned	Unassigned	Unassigned: regulated by multiple stresses	K02E11.6 is enriched in the amphid sheath cell based on RNA-seq studies\; is affected by several genes including daf-2, clk-1, and eat-2 based on microarray, RNA-seq, and tiling array studies\; is affected by six chemicals including Rotenone, multi-walled carbon nanotube, and bisphenol A based on RNA-seq and microarray studies.	0.463165	0.048426
WBGene00007793	C28D4.5	C28D4.5	Unassigned	Unassigned	Unassigned: regulated by multiple stresses	C28D4.5 is enriched in the male based on RNA-seq studies\; is affected by several genes including daf-2, age-1, and dpy-10 based on microarray and RNA-seq studies\; is affected by fourteen chemicals including methylmercuric chloride, manganese chloride, and D-glucose based on microarray and RNA-seq studies\; is predicted to encode a protein with the following domains: Domain of unknown function D…	0.462635	0.0413606
WBGene00010967	MTCE.35	nduo-5	Metabolism	Metabolism: mitochondria	Metabolism: mitochondria: complex I	nduo-5 is an ortholog of human MT-ND5 (mitochondrially encoded NADH:ubiquinone oxidoreductase core subunit 5)\; is predicted to have NADH dehydrogenase (ubiquinone) activity\; human orthologs of this gene are implicated in Leber hereditary optic neuropathy and MELAS syndrome.	0.462492	0.0178179
WBGene00008454	E02A10.4	E02A10.4	Unassigned	Unassigned	Unassigned	E02A10.4 is enriched in the nervous system based on tiling array, RNA-seq, and microarray studies\; is affected by several genes including daf-2, sir-2.1, and pgl-1 based on microarray and RNA-seq studies\; is affected by D-glucose based on RNA-seq studies.	0.461429	0.0418697
WBGene00018465	F45E1.4	F45E1.4	Metabolism	Metabolism: unassigned	Metabolism: unassigned	F45E1.4 is an ortholog of human NANP (N-acetylneuraminic acid phosphatase)\; is predicted to have hydrolase activity.	0.460727	0.00286853
WBGene00010963	MTCE.25	nduo-4	Metabolism	Metabolism: mitochondria	Metabolism: mitochondria: complex I	nduo-4 is an ortholog of human MT-ND4 (mitochondrially encoded NADH:ubiquinone oxidoreductase core subunit 4)\; is predicted to have NADH dehydrogenase (ubiquinone) activity\; human orthologs of this gene are implicated in Leber hereditary optic neuropathy.	0.460325	0.0130673
WBGene00007963	C36A4.1	cyp-25A1	Stress response	Stress response: detoxification	Stress response: detoxification: CYP	cyp-25A1 is an ortholog of human CYP3A7-CYP3A51P and TBXAS1 (thromboxane A synthase 1) and members of the human CYP3 (Cytochrome P450 family 3) gene family including CYP3A4, CYP3A43, and CYP3A7\; is predicted to have heme binding activity, iron ion binding activity, and oxidoreductase activity\; human orthologs of this gene are implicated in essential hypertension and platelet-type bleeding disor…	0.45965	0.000792046
WBGene00017842	F26G1.6	nep-12	Proteolysis general	Proteolysis general: metallopeptidase	Proteolysis general: metallopeptidase	nep-12 is an ortholog of human ECEL1 (endothelin converting enzyme like 1), MME, and PHEX (phosphate regulating endopeptidase homolog X-linked)\; is predicted to have metalloendopeptidase activity.	0.457826	0.0293912
WBGene00016033	C24A3.2	C24A3.2	Transmembrane protein	Transmembrane protein: unassigned	Transmembrane protein: unassigned	C24A3.2 localizes to the plasma membrane.	0.456982	0.0117198
WBGene00022876	ZK1248.5	ZK1248.5	Unassigned	Unassigned	Unassigned	ZK1248.5 is enriched in the male based on RNA-seq studies\; is affected by several genes including age-1, dpy-10, and hsf-1 based on microarray, RNA-seq, and tiling array studies\; is affected by ten chemicals including nicotinic acid, methylmercuric chloride, and manganese chloride based on RNA-seq and microarray studies\; is predicted to encode a protein with the following domain: Domain of unk…	0.454604	0.0425992
WBGene00009142	F26A3.4	F26A3.4	Signaling	Signaling: phosphatase	Signaling: phosphatase: dual specificity	F26A3.4 is an ortholog of human DUSP14 (dual specificity phosphatase 14)\; is predicted to have protein tyrosine\/serine\/threonine phosphatase activity\; localizes to the striated muscle dense body\; is expressed in the nervous system.	0.454405	0.000863962
WBGene00010745	K10D11.1	dod-17	Stress response	Stress response: pathogen	Stress response: pathogen: CUB	dod-17 is involved in innate immune response.	0.453195	0.00522324
WBGene00018004	F33D11.7	F33D11.7	Cytoskeleton	Cytoskeleton: microtubule	Cytoskeleton: microtubule: tau tubulin kinase	F33D11.7 is an ortholog of human CTD-2116N17.1, TTBK1 (tau tubulin kinase 1), and TTBK2\; is predicted to have ATP binding activity and protein kinase activity.	0.45205	0.0462468
WBGene00219326	F36D3.16	F36D3.16	Unassigned	Unassigned	Unassigned	F36D3.16 is enriched in the male based on RNA-seq studies\; is affected by several genes including daf-2, dpy-10, and npr-1 based on RNA-seq and microarray studies\; is affected by six chemicals including Acrylamide, Humic Substances, and paraquat based on microarray studies\; is predicted to encode a protein with the following domains: Domain of unknown function DUF1248 and Acyl-CoA N-acyltransf…	0.4511	0.0177851
WBGene00003467	K07F5.1	msp-81	Major sperm protein	Major sperm protein	Major sperm protein	msp-81 is expressed in the reproductive system\; is predicted to encode a protein with the following domains: Major sperm protein (MSP) domain, PapD-like superfamily, and Immunoglobulin-like fold.	0.451019	0.00750294
WBGene00003442	C34F11.6	msp-49	Major sperm protein	Major sperm protein	Major sperm protein	msp-49 is expressed in the reproductive system\; is predicted to encode a protein with the following domains: Major sperm protein (MSP) domain, PapD-like superfamily, and Immunoglobulin-like fold.	0.450776	0.000820433
WBGene00022072	Y67D8C.8	cpg-9	Extracellular material	Extracellular material: secreted protein	Extracellular material: secreted protein	cpg-9 is enriched in the muscle cell based on tiling array and microarray studies\; is affected by several genes including daf-16, daf-2, and glp-1 based on microarray and RNA-seq studies\; is affected by fourteen chemicals including Rotenone, Tunicamycin, and D-glucopyranose based on RNA-seq and microarray studies.	0.450755	0.0347149
WBGene00015794	C15F1.1	C15F1.1	Unassigned	Unassigned	Unassigned	C15F1.1 is an ortholog of human THAP4 (THAP domain containing 4)\; human THAP4 exhibits heme binding activity and protein homodimerization activity.	0.450505	0.00933361
WBGene00006632	C14A11.1	tsp-6	Transmembrane protein	Transmembrane protein: unassigned	Transmembrane protein: unassigned	tsp-6 is an ortholog of human TSPAN8\; human orthologs of this gene are implicated in common variable immunodeficiency\; is predicted to encode a protein with the following domains: Tetraspanin, Tetraspanin, EC2 domain superfamily, and Tetraspanin\/Peripherin.	0.450488	0.0482413
WBGene00004513	F31C3.8	rrn-1.2	Ribosome	Ribosome: subunit	Ribosome: subunit	rrn-1.2 is affected by several genes including daf-16, daf-12, and aak-2 based on RNA-seq studies\; is affected by Ethanol and multi-walled carbon nanotube based on RNA-seq studies.	0.450353	0.0120117
WBGene00015051	B0218.7	B0218.7	Unassigned	Unassigned	Unassigned: regulated by multiple stresses	B0218.7 is enriched in the amphid sheath cell, the germ line, and the male based on RNA-seq studies\; is affected by several genes including daf-2, age-1, and dpy-10 based on microarray, RNA-seq, and tiling array studies\; is affected by fourteen chemicals including Ethanol, methylmercuric chloride, and manganese chloride based on RNA-seq and microarray studies.	0.449904	0.00805313
WBGene00008333	C55A6.4	C55A6.4	Metabolism	Metabolism: short chain dehydrogenase	Metabolism: short chain dehydrogenase	C55A6.4 is enriched in the hypodermis, the intestine, and the male based on tiling array, RNA-seq, and microarray studies\; is affected by several genes including daf-16, daf-2, and age-1 based on microarray, RNA-seq, and proteomic studies\; is affected by nine chemicals including Tunicamycin, bisphenol A, and juglone based on microarray and RNA-seq studies\; is predicted to encode a protein with…	0.449574	0.000579743
WBGene00017175	F02C9.4	irld-3	Transmembrane protein	Transmembrane protein: unassigned	Transmembrane protein: unassigned	irld-3 is enriched in the germ line and the male based on proteomic and RNA-seq studies\; is affected by several genes including rrf-3, clk-1, and eat-2 based on microarray and RNA-seq studies\; is affected by twelve chemicals including methylmercuric chloride, manganese chloride, and D-glucose based on microarray and RNA-seq studies\; is predicted to encode a protein with the following domains: …	0.448388	0.0296988
WBGene00015112	B0281.5	B0281.5	Transmembrane transport	Transmembrane transport: potassium channel	Transmembrane transport: potassium channel	B0281.5 is an ortholog of human KCTD10 (potassium channel tetramerization domain containing 10), KCTD13, and TNFAIP1 (TNF alpha induced protein 1)\; human KCTD13 exhibits GTP-Rho binding activity and identical protein binding activity.	0.448384	0.00369964
WBGene00009515	F38A1.1	clec-170	Stress response	Stress response: C-type Lectin	Stress response: C-type Lectin	clec-170 is predicted to have carbohydrate binding activity.	0.448201	0.0175416
WBGene00011583	T07D10.3	T07D10.3	Unassigned	Unassigned	Unassigned	T07D10.3 is predicted to have nucleic acid binding activity\; is expressed in the seam cell.	0.448082	0.0027791
WBGene00006539	T04H1.9	tbb-6	Cytoskeleton	Cytoskeleton: microtubule	Cytoskeleton: microtubule: tubulin	tbb-6 is an ortholog of human TUBB1 (tubulin beta 1 class VI) and TUBB8 (tubulin beta 8 class VIII)\; is predicted to have GTP binding activity and GTPase activity\; is expressed in the pharynx.	0.447409	0.000676677
WBGene00220116	W03A5.8	W03A5.8	Non-coding RNA	Non-coding RNA: ncRNA	Non-coding RNA: ncRNA	W03A5.8 is enriched in the intestine based on RNA-seq studies.	0.445794	0.035334
WBGene00044667	ZK622.5	ZK622.5	Unassigned	Unassigned	Unassigned	ZK622.5 is enriched in the nervous system and the ventral nerve cord based on tiling array and RNA-seq studies\; is affected by several genes including isp-1, sma-4, and lem-2 based on RNA-seq studies\; is affected by Rotenone, stavudine, and Zidovudine based on RNA-seq studies.	0.444829	0.0114113
WBGene00006925	K09F5.2	vit-1	Metabolism	Metabolism: lipid	Metabolism: lipid: binding	vit-1 is an ortholog of human CTD-3088G3.8\; is predicted to have lipid transporter activity and nutrient reservoir activity.	0.442499	0.000562216
WBGene00013723	Y106G6H.13	Y106G6H.13	Unassigned	Unassigned	Unassigned: regulated by multiple stresses	Y106G6H.13 is enriched in the male, the nervous system, and the pharynx based on microarray and RNA-seq studies\; is affected by several genes including daf-2, age-1, and dpy-10 based on microarray, tiling array, and RNA-seq studies\; is affected by fifteen chemicals including Ethanol, methylmercury hydroxide, and methylmercuric chloride based on RNA-seq and microarray studies.	0.441696	0.0142457
WBGene00017851	F27C1.1	F27C1.1	Unassigned	Unassigned	Unassigned: regulated by multiple stresses	F27C1.1 is enriched in the AFD, the amphid sheath cell, and the germ line based on RNA-seq studies\; is affected by several genes including daf-2, age-1, and daf-12 based on microarray, tiling array, and RNA-seq studies\; is affected by nineteen chemicals including Ethanol, 1-methylnicotinamide, and nicotinic acid based on RNA-seq and microarray studies.	0.440128	0.00639581
WBGene00019311	K02E7.6	K02E7.6	Pseudogene	Pseudogene	Pseudogene	K02E7.6 is enriched in several tissues, including the Z1.p, the Z4.a, the hypodermis, the male distal tip cell, and the nervous system based on microarray, tiling array, and RNA-seq studies\; is affected by several genes including daf-16, daf-2, and daf-12 based on microarray, tiling array, and RNA-seq studies\; is affected by eight chemicals including methylmercury hydroxide, 1-methylnicotinamid…	0.438864	0.000336939
WBGene00021875	Y54G2A.10	Y54G2A.10	Unassigned	Unassigned	Unassigned: regulated by multiple stresses	Y54G2A.10 is enriched in the amphid sheath cell, the intestine, and the nervous system based on tiling array and RNA-seq studies\; is affected by several genes including daf-16, daf-2, and daf-12 based on microarray and RNA-seq studies\; is affected by four chemicals including Ethanol, Cry5B, and Humic Substances based on RNA-seq and microarray studies.	0.43875	0.0158525
WBGene00012592	Y38E10A.14	Y38E10A.14	Unassigned	Unassigned	Unassigned	Y38E10A.14 is enriched in the PLM, the germ line, the hypodermis, and the male based on tiling array, RNA-seq, and microarray studies\; is affected by several genes including daf-16, daf-2, and glp-1 based on microarray, RNA-seq, and tiling array studies\; is affected by sixteen chemicals including hydrogen sulfide, Rifampin, and D-glucose based on microarray and RNA-seq studies.	0.438504	0.000557503
WBGene00002109	ZC334.1	ins-26	Metabolism	Metabolism: insulin	Metabolism: insulin	ins-26 is predicted to have hormone activity\; is expressed in several tissues, including the alimentary system, the coelomocyte, the head, the nervous system, and the tail.	0.438478	0.0431026
WBGene00009645	F42G10.1	F42G10.1	Proteolysis general	Proteolysis general: metallopeptidase	Proteolysis general: metallopeptidase	F42G10.1 is predicted to have metallopeptidase activity.	0.437278	0.000369681
WBGene00015392	C03G5.2	nspc-7	Unassigned	Unassigned	Unassigned	nspc-7 is affected by several genes including daf-16, daf-2, and daf-12 based on RNA-seq, tiling array, and microarray studies\; is affected by eight chemicals including Ethanol, Rotenone, and Mianserin based on RNA-seq and microarray studies.	0.43717	0.0196146
WBGene00012231	W04A4.2	W04A4.2	Unassigned	Unassigned	Unassigned: regulated by multiple stresses	W04A4.2 is enriched in the cephalic sheath cell, the germ line, and the intestine based on tiling array, RNA-seq, and microarray studies\; is affected by several genes including daf-16, daf-2, and glp-1 based on microarray, tiling array, and RNA-seq studies\; is affected by six chemicals including manganese chloride, stavudine, and Zidovudine based on RNA-seq and microarray studies.	0.434117	0.000195744
WBGene00018360	F42G8.9	irld-8	Transmembrane protein	Transmembrane protein: unassigned	Transmembrane protein: unassigned	irld-8 is enriched in the germ line and the male based on RNA-seq studies\; is affected by several genes including age-1, daf-12, and dpy-10 based on microarray, tiling array, and RNA-seq studies\; is affected by eleven chemicals including Ethanol, methylmercuric chloride, and manganese chloride based on RNA-seq and microarray studies\; is predicted to encode a protein with the following domains:…	0.434089	0.0409146
WBGene00006508	M01E11.7	tns-1	Signaling	Signaling: SH domain	Signaling: SH domain	tns-1 is an ortholog of human TNS1, TNS3, and TNS2\; localizes to the M band, cell junction, and striated muscle dense body\; is expressed in the muscular system and the reproductive system.	0.433997	0.023076
WBGene00004622	F31C3.9	rrn-3.1	Ribosome	Ribosome: subunit	Ribosome: subunit	rrn-3.1 is affected by several genes including daf-16, npr-1, and lin-28 based on RNA-seq studies\; is affected by four chemicals including Rotenone, multi-walled carbon nanotube, and sesamin based on RNA-seq and microarray studies.	0.433975	0.0132918
WBGene00011454	T05A1.3	lron-14	Stress response	Stress response: oxidative	Stress response: oxidative	lron-14 is an ortholog of human CHADL, LRRC32, and NRROS\; is expressed in head neurons\; human CHADL exhibits collagen binding activity and collagen fibril binding activity.	0.431687	0.0166758
WBGene00019321	K02E10.7	K02E10.7	Signaling	Signaling: unassigned	Signaling: unassigned	K02E10.7 is an ortholog of human HUNK\; is predicted to have ATP binding activity and protein kinase activity.	0.431649	0.00690079
WBGene00012291	W06A7.2	W06A7.2	Transmembrane protein	Transmembrane protein: unassigned	Transmembrane protein: unassigned	W06A7.2 localizes to the plasma membrane.	0.430353	0.00088163
WBGene00044898	T21G5.6	let-383	Development	Development: somatic	Development: somatic	let-383 is enriched in the Z1, the Z4, the germline precursor cell, the hypodermis, and the intestine based on tiling array and RNA-seq studies\; is affected by several genes including daf-16, daf-12, and pgl-1 based on RNA-seq and microarray studies\; is affected by Rotenone, Zidovudine, and Colistin based on RNA-seq and microarray studies.	0.430291	0.0106102
WBGene00011683	T10B10.6	phat-6	Unassigned	Unassigned	Unassigned	phat-6 is involved in pharyngeal gland morphogenesis\; is expressed in the g1AL, the g1AR, the g1P, the g2L, and the g2R.	0.430034	0.0123781
WBGene00016040	C24A11.1	C24A11.1	Unassigned	Unassigned	Unassigned: regulated by multiple stresses	C24A11.1 is enriched in the germ line, the male, and the nervous system based on proteomic and RNA-seq studies\; is affected by several genes including age-1, dpy-10, and clk-1 based on microarray and RNA-seq studies\; is affected by eleven chemicals including methylmercuric chloride, manganese chloride, and D-glucose based on microarray and RNA-seq studies.	0.429768	0.00869479
WBGene00015052	B0218.8	clec-52	Stress response	Stress response: C-type Lectin	Stress response: C-type Lectin	clec-52 is an ortholog of human COLEC11, CD302, and LY75\; is predicted to have carbohydrate binding activity\; is involved in defense response to Gram-positive bacterium\; is expressed in the intestine, the nervous system, and the pharynx.	0.429329	0.00897855
WBGene00006193	F58G4.6	str-146	Transmembrane protein	Transmembrane protein: seven transmembrane receptor	Transmembrane protein: seven transmembrane receptor: str	str-146 is enriched in the intestine based on microarray studies\; is affected by several genes including daf-2, clk-1, and sir-2.1 based on tiling array, RNA-seq, and microarray studies\; is affected by five chemicals including Rotenone, Tunicamycin, and manganese chloride based on RNA-seq and microarray studies\; is predicted to encode a protein with the following domain: 7TM GPCR, serpentine r…	0.429223	0.044927
WBGene00019069	F58H7.3	lgc-30	Transmembrane transport	Transmembrane transport: extracellular ligand gated channel	Transmembrane transport: extracellular ligand gated channel	lgc-30 is an ortholog of human HTR3A (5-hydroxytryptamine receptor 3A), ZACN (zinc activated ion channel), and CHRFAM7A and members of the human CHRN (Cholinergic receptors nicotinic subunits) gene family including CHRNA9, CHRNA7, and CHRNA10\; is predicted to have extracellular ligand-gated ion channel activity and transmembrane signaling receptor activity.	0.42784	0.0375845
WBGene00020054	R13D7.2	R13D7.2	Unassigned	Unassigned	Unassigned: regulated by multiple stresses	R13D7.2 is enriched in the amphid sheath cell based on RNA-seq studies\; is affected by several genes including daf-16, daf-2, and daf-12 based on microarray and RNA-seq studies\; is affected by six chemicals including Rotenone, bisphenol A, and resveratrol based on RNA-seq and microarray studies\; is predicted to encode a protein with the following domain: Domain of unknown function DUF19.	0.427026	0.0036917
WBGene00006787	ZC101.2	unc-52	Extracellular material	Extracellular material: matrix	Extracellular material: matrix	unc-52 is an ortholog of human HSPG2 (heparan sulfate proteoglycan 2)\; exhibits structural molecule activity\; is involved in several processes, including animal organ development, cell migration, and embryo development\; localizes to the basement membrane and striated muscle dense body\; is expressed in several tissues, including the alimentary system, the hypodermis, the muscular system, and t…	0.426289	0.00479819
WBGene00014127	ZK892.3	ZK892.3	Transmembrane transport	Transmembrane transport: solute carrier	Transmembrane transport: solute carrier	ZK892.3 is an ortholog of human SLC22A17 (solute carrier family 22 member 17), SLC22A4, and SLC22A23 (solute carrier family 22 member 23)\; is predicted to have transmembrane transporter activity.	0.425372	0.0412208
WBGene00008629	F09F3.9	cpt-5	Metabolism	Metabolism: lipid	Metabolism: lipid: beta oxidation	cpt-5 is an ortholog of human CPT1A, CPT1B, and CPT1C\; is predicted to have transferase activity, transferring acyl groups.	0.424877	0.00165269
WBGene00012827	Y43F8C.5	Y43F8C.5	Unassigned	Unassigned	Unassigned: regulated by multiple stresses	Y43F8C.5 is enriched in the NSM and the male based on tiling array and RNA-seq studies\; is affected by several genes including dpy-10, sir-2.1, and npr-1 based on microarray and RNA-seq studies\; is affected by fifteen chemicals including Ethanol, methylmercuric chloride, and manganese chloride based on RNA-seq and microarray studies.	0.424577	0.049574
WBGene00008356	D1025.4	nspc-20	Unassigned	Unassigned	Unassigned: regulated by multiple stresses	nspc-20 is enriched in the intestine based on microarray studies\; is affected by several genes including daf-16, daf-2, and glp-1 based on microarray, tiling array, and RNA-seq studies\; is affected by eight chemicals including hydrogen sulfide, Mianserin, and D-glucose based on microarray and RNA-seq studies.	0.424117	0.0360629
WBGene00008350	CE7X_3.2	CE7X_3.2	Pseudogene	Pseudogene	Pseudogene	CE7X_3.2 is enriched in the DA neuron, the VA neuron, and the intestine based on tiling array studies\; is affected by several genes including daf-16, let-7, and gld-1 based on proteomic, RNA-seq, and microarray studies\; is affected by Alovudine, stavudine, and Zidovudine based on RNA-seq studies.	0.423033	0.0257236
WBGene00007794	C28D4.7	C28D4.7	Unassigned	Unassigned	Unassigned: regulated by multiple stresses	C28D4.7 is enriched in the germ line and the male based on RNA-seq studies\; is affected by several genes including dpy-10, hsf-1, and eat-2 based on microarray, RNA-seq, and tiling array studies\; is affected by fourteen chemicals including Ethanol, methylmercuric chloride, and D-glucose based on RNA-seq and microarray studies\; is predicted to encode a protein with the following domain: Domain …	0.422876	0.0357282
WBGene00002199	M176.6	kin-15	Signaling	Signaling: Y kinase	Signaling: Y kinase	kin-15 is an ortholog of human FGFR4 (fibroblast growth factor receptor 4)\; is predicted to have ATP binding activity and transmembrane receptor protein tyrosine kinase activity\; is expressed in the hyp6 and the hyp7 syncytium.	0.421951	0.0021832
WBGene00003633	C29E6.5	nhr-43	Transcription factor	Transcription factor: NHR	Transcription factor: NHR	nhr-43 exhibits RNA polymerase II regulatory region sequence-specific DNA binding activity\; is expressed in head neurons, the dorsal nerve cord, the excretory cell, the hypodermis, and the intestine.	0.419697	0.00090633
WBGene00001665	E02C12.5	gpa-3	Signaling	Signaling: heteromeric G protein	Signaling: heteromeric G protein: G alpha subunit	gpa-3 is an ortholog of human GNAI1 (G protein subunit alpha i1)\; exhibits olfactory receptor binding activity\; is involved in several processes, including G protein-coupled receptor signaling pathway involved in defense response to Gram-negative bacterium, age-dependent response to oxidative stress, and regulation of gene expression\; localizes to the axon, neuronal cell body, and non-motile c…	0.419188	0.0477886
WBGene00009956	F53B2.5	F53B2.5	Unassigned	Unassigned	Unassigned: regulated by multiple stresses	F53B2.5 is an ortholog of human KPNA3 (karyopherin subunit alpha 3) and KPNA4 (karyopherin subunit alpha 4)\; is predicted to encode a protein with the following domains: Armadillo, Armadillo-like helical, and Armadillo-type fold.	0.418871	0.00898937
WBGene00015897	C17E7.1		Transcription factor	Transcription factor: NHR	Transcription factor: NHR	nhr-156 is predicted to have DNA-binding activity transcription factor activity, sequence-specific DNA binding activity, and zinc ion binding activity\; is expressed in several tissues, including the alimentary system, the excretory system, and the nervous system.	0.418703	0.0410276
WBGene00044554	F41E6.15	F41E6.15	Unassigned	Unassigned	Unassigned	F41E6.15 is enriched in the germ line based on RNA-seq studies\; is affected by several genes including daf-16, daf-2, and daf-12 based on tiling array, RNA-seq, and microarray studies\; is affected by Rotenone, bisphenol A, and Colistin based on RNA-seq and microarray studies.	0.418279	0.0257924
WBGene00018359	F42G8.8	F42G8.8	Signaling	Signaling: phosphatase	Signaling: phosphatase: unassigned	F42G8.8 is an ortholog of human PPP3CA (protein phosphatase 3 catalytic subunit alpha), PPP3CB (protein phosphatase 3 catalytic subunit beta), and PPP3CC (protein phosphatase 3 catalytic subunit gamma)\; is predicted to have phosphoprotein phosphatase activity.	0.417151	0.0114884
WBGene00018240	F40G9.2	cox-17	Metabolism	Metabolism: mitochondria	Metabolism: mitochondria: complex IV	cox-17 is an ortholog of human COX17 (cytochrome c oxidase copper chaperone COX17)\; is predicted to have copper chaperone activity\; is expressed in the body wall musculature, the intestine, and the reproductive system.	0.416723	0.0340071
WBGene00012583	Y38E10A.5	clec-4	Stress response	Stress response: C-type Lectin	Stress response: C-type Lectin	clec-4 is an ortholog of human CLEC3A (C-type lectin domain family 3 member A) and CLEC3B (C-type lectin domain family 3 member B)\; is predicted to have carbohydrate binding activity.	0.414291	0.00552639
WBGene00007509	C10C5.5	C10C5.5	Metabolism	Metabolism: amino acid	Metabolism: amino acid: unassigned	C10C5.5 is an ortholog of human ACY1\; is predicted to have aminoacylase activity.	0.41327	0.0423813
WBGene00003466	T13F2.10	msp-79	Major sperm protein	Major sperm protein	Major sperm protein	msp-79 is expressed in the reproductive system\; is predicted to encode a protein with the following domains: Major sperm protein (MSP) domain, PapD-like superfamily, and Immunoglobulin-like fold.	0.412794	0.0104491
WBGene00043743	Y59E9AL.2	nsph-4.1	Unassigned	Unassigned	Unassigned	Y59E9AL.2 is enriched in the DA neuron, the I5 neuron, the SAB, the male, and the retrovesicular ganglion based on RNA-seq and microarray studies\; is affected by several genes including daf-2, let-7, and dpy-10 based on proteomic, RNA-seq, and microarray studies\; is affected by eighteen chemicals including Ethanol, methylmercury hydroxide, and D-glucose based on RNA-seq and microarray studies\;…	0.412539	0.0215526
WBGene00020659	T21G5.1	T21G5.1	Signaling	Signaling: Y kinase	Signaling: Y kinase	T21G5.1 is an ortholog of human FER (FER tyrosine kinase)\; is predicted to have ATP binding activity and non-membrane spanning protein tyrosine kinase activity.	0.411771	0.0108439
WBGene00020506	T14E8.3	dop-3	Neuronal function	Neuronal function: synaptic function	Neuronal function: synaptic function: neurotransmitter receptor	dop-3 is an ortholog of human DRD2 (dopamine receptor D2)\; exhibits dopamine neurotransmitter receptor activity, coupled via Gi\/Go\; is involved in several processes, including adenylate cyclase-inhibiting dopamine receptor signaling pathway, locomotory behavior, and positive regulation of transcription by RNA polymerase II\; is expressed in the amphid sensillum, the head, the nervous system, a…	0.411628	0.0288027
WBGene00011176	R09E10.6	R09E10.6	Development	Development: germline	Development: germline	R09E10.6 is enriched in the germ line, the hypodermis, and the male based on RNA-seq studies\; is affected by several genes including daf-2, age-1, and daf-12 based on microarray and RNA-seq studies\; is affected by twenty-one chemicals including Ethanol, 1-methylnicotinamide, and nicotinic acid based on RNA-seq and microarray studies.	0.411605	0.00622086
WBGene00018250	F40H3.2	F40H3.2	Unassigned	Unassigned	Unassigned: regulated by multiple stresses	F40H3.2 is enriched in the Z1, the Z4, and the hypodermis based on tiling array and RNA-seq studies\; is affected by several genes including daf-16, daf-2, and glp-1 based on microarray and RNA-seq studies\; is affected by four chemicals including Tunicamycin, Humic Substances, and dafa#1 based on microarray studies.	0.411349	0.00029936
WBGene00017306	F09F9.1	F09F9.1	Transmembrane protein	Transmembrane protein: unassigned	Transmembrane protein: unassigned	F09F9.1 is enriched in the FLP, the intestine, and the pharynx based on microarray and RNA-seq studies\; is affected by several genes including skn-1, elt-2, and eat-2 based on tiling array, RNA-seq, and microarray studies\; is affected by Rotenone, D-glucopyranose, and 4-bromodiphenyl ether based on RNA-seq and microarray studies.	0.410197	0.00997217
WBGene00020541	T17A3.3	fbxb-81	Proteolysis proteasome	Proteolysis proteasome: E3	Proteolysis proteasome: E3: F box	fbxb-81 is affected by several genes including clk-1, sir-2.1, and mpk-1 based on microarray, tiling array, and RNA-seq studies\; is affected by five chemicals including multi-walled carbon nanotube, stavudine, and Atrazine based on RNA-seq and microarray studies\; is predicted to encode a protein with the following domain: F-box associated domain, type 2.	0.408139	0.0389485
WBGene00002975	C35C5.5	lev-8	Neuronal function	Neuronal function: synaptic function	Neuronal function: synaptic function: neurotransmitter receptor	lev-8 is an ortholog of human CHRNA6 (cholinergic receptor nicotinic alpha 6 subunit), CHRNB3 (cholinergic receptor nicotinic beta 3 subunit), and CHRNA4 (cholinergic receptor nicotinic alpha 4 subunit)\; is predicted to have acetylcholine-gated cation-selective channel activity and transmembrane signaling receptor activity\; is expressed in several tissues, including the head, the muscular syste…	0.407767	0.0209727
WBGene00014247	ZK1307.4	ZK1307.4	Unassigned	Unassigned	Unassigned: regulated by multiple stresses	ZK1307.4 is enriched in the NSM and the male based on tiling array and RNA-seq studies\; is affected by several genes including daf-2, age-1, and daf-12 based on microarray, tiling array, and RNA-seq studies\; is affected by eleven chemicals including methylmercuric chloride, Rotenone, and D-glucose based on microarray and RNA-seq studies\; is predicted to encode a protein with the following doma…	0.405238	0.012128
WBGene00007763	C27B7.6	C27B7.6	Signaling	Signaling: phosphatase	Signaling: phosphatase: unassigned	C27B7.6 is an ortholog of human PPP3CC (protein phosphatase 3 catalytic subunit gamma), PPP3CA (protein phosphatase 3 catalytic subunit alpha), and PPP1CB (protein phosphatase 1 catalytic subunit beta)\; is predicted to have metal ion binding activity and phosphoprotein phosphatase activity.	0.405174	0.0375868
WBGene00012115	T28B8.4	T28B8.4	Proteolysis proteasome	Proteolysis proteasome: unassigned	Proteolysis proteasome: unassigned	T28B8.4 is an ortholog of human PSME4 (proteasome activator subunit 4)\; is predicted to have lysine-acetylated histone binding activity, peptidase activator activity, and proteasome binding activity.	0.402894	0.0135061
WBGene00017751	F23F12.3	F23F12.3	Transmembrane transport	Transmembrane transport: solute carrier	Transmembrane transport: solute carrier	F23F12.3 is an ortholog of human SLC22A17 (solute carrier family 22 member 17), SLC22A4, and SLC22A23 (solute carrier family 22 member 23)\; is predicted to have transmembrane transporter activity.	0.40272	0.00447468
WBGene00023067	F54D7.6	rpl-41.1	Ribosome	Ribosome: subunit	Ribosome: subunit	rpl-41.1 is predicted to be a structural constituent of ribosome.	0.402276	0.0125573
WBGene00021797	Y52E8A.4	plep-1	Transmembrane transport	Transmembrane transport: major facilitator	Transmembrane transport: major facilitator	plep-1 is an ortholog of human MFSD11\; is predicted to encode a protein with the following domains: Ion channel regulatory protein, UNC-93 and MFS transporter superfamily.	0.40146	0.0170906
WBGene00003452	ZK354.11	msp-59	Major sperm protein	Major sperm protein	Major sperm protein	msp-59 is expressed in the reproductive system\; is predicted to encode a protein with the following domains: Major sperm protein (MSP) domain, PapD-like superfamily, and Immunoglobulin-like fold.	0.400201	0.0010715
WBGene00020989	W03D8.8	W03D8.8	Metabolism	Metabolism: lipid	Metabolism: lipid: beta oxidation	W03D8.8 is an ortholog of human ACOT1 (acyl-CoA thioesterase 1), ACOT4 (acyl-CoA thioesterase 4), and BAAT\; is predicted to have thiolester hydrolase activity.	0.398698	0.000261776
WBGene00009830	F47G9.3	cutl-18	Extracellular material	Extracellular material: cuticlin	Extracellular material: cuticlin	cutl-18 is enriched in the intestine based on RNA-seq studies\; is affected by several genes including daf-16, daf-2, and daf-12 based on tiling array, RNA-seq, and microarray studies\; is affected by nine chemicals including Heme, methylmercuric chloride, and stavudine based on microarray and RNA-seq studies\; is predicted to encode a protein with the following domains: Zona pellucida domain and…	0.397388	0.00276802
WBGene00011262	R13H4.3	pho-8	Lysosome	Lysosome: acid phosphatase	Lysosome: acid phosphatase	pho-8 is an ortholog of human ACP2 (acid phosphatase 2, lysosomal), ACP4 (acid phosphatase 4), and ACPP (acid phosphatase, prostate)\; human ACPP exhibits phosphatase activity and protein homodimerization activity.	0.397309	0.00171889
WBGene00016891	C53A3.1	C53A3.1	Proteolysis proteasome	Proteolysis proteasome: E3	Proteolysis proteasome: E3: F box	C53A3.1 is enriched in the germ line and the intestine based on RNA-seq studies\; is affected by several genes including daf-16, clk-1, and pgl-1 based on microarray and RNA-seq studies\; is affected by five chemicals including Rotenone, D-glucose, and Alovudine based on RNA-seq studies.	0.397051	0.04473
WBGene00015106	B0280.11	B0280.11	Signaling	Signaling: phosphatase	Signaling: phosphatase: Y	B0280.11 is predicted to have protein tyrosine phosphatase activity.	0.39647	0.0105848
WBGene00010986	R03A10.6	sprr-1	Signaling	Signaling: heteromeric G protein	Signaling: heteromeric G protein: receptor	sprr-1 is predicted to have G protein-coupled receptor activity.	0.3963	0.0376618
WBGene00017193	F07C3.2	F07C3.2	Transmembrane protein	Transmembrane protein: unassigned	Transmembrane protein: unassigned	F07C3.2 is enriched in the male, the muscle cell, the nervous system, and the sensillum based on tiling array, RNA-seq, and microarray studies\; is affected by several genes including daf-16, let-7, and gld-1 based on tiling array, RNA-seq, proteomic, and microarray studies\; is affected by six chemicals including Rotenone, stavudine, and Zidovudine based on RNA-seq and microarray studies.	0.396056	0.00755667
WBGene00016274	C30G12.2	C30G12.2	Metabolism	Metabolism: short chain dehydrogenase	Metabolism: short chain dehydrogenase	C30G12.2 is enriched in the intestine based on SAGE, tiling array, RNA-seq, and microarray studies\; is affected by several genes including daf-2, glp-1, and daf-12 based on proteomic, microarray, tiling array, and RNA-seq studies\; is affected by twenty-two chemicals including Ethanol, tryptophan, and 1-methylnicotinamide based on RNA-seq and microarray studies\; is predicted to encode a protein…	0.392221	0.00136599
WBGene00014989	ZK675.3	best-23	Transmembrane transport	Transmembrane transport: chloride channel	Transmembrane transport: chloride channel	best-23 is an ortholog of human BEST1 (bestrophin 1) and BEST3 (bestrophin 3)\; is predicted to have chloride channel activity\; human orthologs of this gene are implicated in bestrophinopathy, retinitis pigmentosa 50, and vitelliform macular dystrophy.	0.391372	0.0275041
WBGene00044574	F23G4.1	F23G4.1	Transmembrane protein	Transmembrane protein: unassigned	Transmembrane protein: unassigned	F23G4.1 is enriched in the intestine based on RNA-seq studies\; is affected by several genes including daf-2, glp-1, and isp-1 based on microarray and RNA-seq studies\; is affected by Tunicamycin based on microarray studies.	0.390959	0.0410618
WBGene00016892	C53A3.2	pgph-3	Metabolism	Metabolism: lipid	Metabolism: lipid: glycerolipid	pgph-3 is an ortholog of human PDXP (pyridoxal phosphatase) and PGP\; is predicted to have phosphatase activity\; is expressed in the hypodermis and the intestine.	0.390527	0.000133363
WBGene00012323	W07A12.6	oac-54	Metabolism	Metabolism: lipid	Metabolism: lipid: o-acyl transferase	oac-54 is predicted to have transferase activity, transferring acyl groups other than amino-acyl groups.	0.39016	0.0284133
WBGene00016742	C48B6.4	C48B6.4	Signaling	Signaling: phosphatase	Signaling: phosphatase: Y	C48B6.4 is predicted to have protein tyrosine phosphatase activity.	0.389245	0.011572
WBGene00044316	F41G3.21	F41G3.21	Unassigned	Unassigned	Unassigned	F41G3.21 is enriched in the hypodermis based on RNA-seq studies\; is affected by several genes including daf-2, skn-1, and daf-12 based on RNA-seq, microarray, and tiling array studies\; is affected by Zidovudine, Sodium Chloride, and Colistin based on RNA-seq and microarray studies\; is predicted to encode a protein with the following domain: ShKT domain.	0.387728	0.0106165
WBGene00007301	C04F12.7	C04F12.7	Transmembrane protein	Transmembrane protein: unassigned	Transmembrane protein: unassigned	C04F12.7 is enriched in the germ line, the intestine, and the male based on RNA-seq and microarray studies\; is affected by several genes including daf-16, daf-2, and age-1 based on microarray and RNA-seq studies\; is affected by nineteen chemicals including Ethanol, nicotinic acid, and methylmercuric chloride based on RNA-seq and microarray studies.	0.38665	0.00217316
WBGene00022597	ZC395.5	ZC395.5	Unassigned	Unassigned	Unassigned: regulated by multiple stresses	ZC395.5 is enriched in GABAergic neurons, the ASER, the PLM, and the intestine based on tiling array, RNA-seq, and microarray studies\; is affected by several genes including daf-16, daf-2, and let-60 based on microarray and RNA-seq studies\; is affected by sixteen chemicals including methylmercuric chloride, Rotenone, and Mianserin based on microarray and RNA-seq studies.	0.384235	0.0405299
WBGene00001424	F41G3.4	fis-1	Metabolism	Metabolism: mitochondria	Metabolism: mitochondria: morphology	fis-1 is an ortholog of human FIS1 (fission, mitochondrial 1)\; localizes to the mitochondrial outer membrane.	0.383416	0.021692
WBGene00007901	C33D9.8	C33D9.8	Unassigned	Unassigned	Unassigned	C33D9.8 is enriched in the AFD, the AVA, the body wall muscle cell, and the pharynx based on microarray, tiling array, and RNA-seq studies\; is affected by several genes including daf-2, daf-12, and pgl-1 based on microarray, tiling array, and RNA-seq studies\; is affected by methylmercuric chloride, D-glucose, and Zidovudine based on microarray and RNA-seq studies.	0.377567	0.0233101
WBGene00009488	F36G9.12	oac-20	Metabolism	Metabolism: lipid	Metabolism: lipid: o-acyl transferase	oac-20 is predicted to have transferase activity, transferring acyl groups other than amino-acyl groups.	0.374771	0.000555291
WBGene00009640	F42F12.9	nspc-10	Unassigned	Unassigned	Unassigned: regulated by multiple stresses	nspc-10 is enriched in the intestine and the nervous system based on microarray studies\; is affected by several genes including daf-16, daf-2, and hsf-1 based on RNA-seq and microarray studies\; is affected by ten chemicals including hydrogen sulfide, D-glucose, and bisphenol A based on microarray and RNA-seq studies.	0.373685	0.0128302
WBGene00002211	M01B2.1	kin-30	Signaling	Signaling: Y kinase	Signaling: Y kinase	kin-30 is an ortholog of human FGFR4 (fibroblast growth factor receptor 4)\; is predicted to have protein tyrosine kinase activity.	0.37197	0.0198382
WBGene00019654	K11G9.3	cest-28	Unassigned	Unassigned	Unassigned: hydrolase	K11G9.3 is predicted to have hydrolase activity.	0.371234	0.00590799
WBGene00014246	ZK1307.3	ZK1307.3	Unassigned	Unassigned	Unassigned: regulated by multiple stresses	ZK1307.3 is enriched in the NSM, the OLL, the PVD, and the male based on tiling array and RNA-seq studies\; is affected by several genes including daf-2, daf-12, and dpy-10 based on microarray, tiling array, and RNA-seq studies\; is affected by eleven chemicals including methylmercuric chloride, D-glucose, and stavudine based on microarray and RNA-seq studies\; is predicted to encode a protein wi…	0.369964	0.0329336
WBGene00008917	F17C11.6	F17C11.6	Transmembrane protein	Transmembrane protein: unassigned	Transmembrane protein: unassigned	F17C11.6 is enriched in the alimentary system, the digestive tract, and the nervous system based on tiling array, RNA-seq, and microarray studies\; is affected by several genes including daf-16, daf-2, and daf-12 based on tiling array, microarray, and RNA-seq studies\; is affected by ten chemicals including methylmercuric chloride, Mercuric Chloride, and bisphenol A based on microarray and RNA-se…	0.368528	0.0081047
WBGene00010965	MTCE.31	ctc-2	Metabolism	Metabolism: mitochondria	Metabolism: mitochondria: complex IV	ctc-2 is an ortholog of human MT-CO2 (mitochondrially encoded cytochrome c oxidase II)\; is predicted to have copper ion binding activity and cytochrome-c oxidase activity\; human orthologs of this gene are implicated in MELAS syndrome.	0.367721	0.00499836
WBGene00015403	C03H5.1	clec-10	Stress response	Stress response: C-type Lectin	Stress response: C-type Lectin	clec-10 is an ortholog of human CLEC3A (C-type lectin domain family 3 member A) and CLEC3B (C-type lectin domain family 3 member B)\; is predicted to have carbohydrate binding activity.	0.364992	0.0008
WBGene00010324	F59C6.3	F59C6.3	Transmembrane protein	Transmembrane protein: unassigned	Transmembrane protein: unassigned	F59C6.3 is enriched in the body wall muscle cell, the germ line, and the male based on tiling array and RNA-seq studies\; is affected by several genes including dpy-10, hsf-1, and eat-2 based on microarray, tiling array, and RNA-seq studies\; is affected by eight chemicals including Tunicamycin, manganese chloride, and D-glucose based on microarray and RNA-seq studies.	0.364044	0.0389951
WBGene00194700	B0025.5	B0025.5	Transmembrane protein	Transmembrane protein: unassigned	Transmembrane protein: unassigned	B0025.5 is enriched in the amphid sheath cell and the male based on RNA-seq studies\; is affected by several genes including eat-2, pgl-1, and alg-1 based on microarray and RNA-seq studies\; is affected by Ethanol, nicotinic acid, and Rotenone based on RNA-seq studies.	0.361496	0.0171611
WBGene00016658	C45B2.1	C45B2.1	Unassigned	Unassigned	Unassigned: regulated by multiple stresses	C45B2.1 is enriched in the epithelial system, the excretory cell, the germ line, the intestine, and the nervous system based on tiling array and RNA-seq studies\; is affected by several genes including daf-2, glp-1, and age-1 based on microarray, RNA-seq, and tiling array studies\; is affected by twenty-two chemicals including Ethanol, Rotenone, and Rifampin based on RNA-seq and microarray studie…	0.357658	3.89e-06
WBGene00009867	F49C5.4	F49C5.4	Signaling	Signaling: S/T kinase	Signaling: S/T kinase	F49C5.4 is an ortholog of human NIM1K\; is predicted to have ATP binding activity and protein kinase activity.	0.356372	0.0364562
WBGene00007154	B0365.7	dhc-3	Cytoskeleton	Cytoskeleton: motor protein	Cytoskeleton: motor protein: dynein	dhc-3 is an ortholog of human DNAH3 (dynein axonemal heavy chain 3)\; is predicted to have microtubule motor activity\; is expressed in the head, the nervous system, the outer labial sensillum, and the reproductive system.	0.356182	0.0154534
WBGene00020639	T20H9.3	fbxa-71	Proteolysis proteasome	Proteolysis proteasome: E3	Proteolysis proteasome: E3: F box	fbxa-71 is affected by several genes including elt-2, pgl-1, and lin-15B based on microarray, tiling array, and RNA-seq studies\; is affected by resveratrol based on microarray studies\; is predicted to encode a protein with the following domain: Domain of unknown function DUF38, Caenorhabditis species.	0.355131	0.0265779
WBGene00015172	B0410.3	B0410.3	Transmembrane protein	Transmembrane protein: unassigned	Transmembrane protein: unassigned	B0410.3 is enriched in the PLM and the germline precursor cell based on tiling array and RNA-seq studies\; is affected by several genes including glp-1, clk-1, and pgl-1 based on microarray, tiling array, and RNA-seq studies\; is affected by ten chemicals including methylmercuric chloride, Rotenone, and D-glucose based on microarray and RNA-seq studies.	0.353939	0.000567045
WBGene00050904	Y70C5A.3	Y70C5A.3	Unassigned	Unassigned	Unassigned: regulated by multiple stresses	Y70C5A.3 is enriched in the intestine based on tiling array and RNA-seq studies\; is affected by several genes including daf-2, glp-1, and dpy-10 based on microarray and RNA-seq studies\; is affected by seven chemicals including Tunicamycin, levamisole, and stavudine based on microarray and RNA-seq studies\; is predicted to encode a protein with the following domains: F-box domain and Domain of u…	0.351618	0.00159364
WBGene00006981	C09C7.1	zig-4	Extracellular material	Extracellular material: matrix	Extracellular material: matrix	zig-4 is involved in neuron development\; is expressed in several tissues, including the alimentary system and the nervous system.	0.351175	0.00768406
WBGene00006109	C42D4.4	str-44	Transmembrane protein	Transmembrane protein: seven transmembrane receptor	Transmembrane protein: seven transmembrane receptor: str	str-44 localizes to the non-motile cilium\; is expressed in the AWBL and the AWBR.	0.350962	0.0486332
WBGene00019026	F58A6.9	F58A6.9	Unassigned	Unassigned	Unassigned: regulated by multiple stresses	F58A6.9 is enriched in the amphid sheath cell and the male based on RNA-seq studies\; is affected by several genes including daf-2, age-1, and daf-12 based on microarray and RNA-seq studies\; is affected by nineteen chemicals including aldicarb, Ethanol, and manganese chloride based on microarray and RNA-seq studies\; is predicted to encode a protein with the following domains: Major sperm protei…	0.348231	0.00339101
WBGene00010961	MTCE.16	nduo-2	Metabolism	Metabolism: mitochondria	Metabolism: mitochondria: complex I	nduo-2 is predicted to have NADH dehydrogenase (ubiquinone) activity.	0.345265	0.00792546
WBGene00010933	M162.7	M162.7	Unassigned	Unassigned	Unassigned: regulated by multiple stresses	M162.7 is enriched in the germ line based on proteomic and RNA-seq studies\; is affected by several genes including daf-2, hsf-1, and clk-1 based on microarray and RNA-seq studies\; is affected by six chemicals including methylmercuric chloride, Zidovudine, and paraquat based on microarray and RNA-seq studies\; is predicted to encode a protein with the following domain: Domain of unknown function…	0.342397	0.00802269
WBGene00022617	ZC477.2	ZC477.2	Unassigned	Unassigned	Unassigned: hydrolase	ZC477.2 is predicted to have hydrolase activity.	0.340392	0.0178977
WBGene00045265	K10C2.8	K10C2.8	Unassigned	Unassigned	Unassigned	K10C2.8 is enriched in the NSM and the germ line based on RNA-seq and tiling array studies\; is affected by several genes including daf-16, daf-2, and hsf-1 based on RNA-seq and microarray studies\; is affected by five chemicals including Ethanol, Tunicamycin, and D-glucose based on RNA-seq and microarray studies.	0.34009	0.000172251
WBGene00013299	Y57G11B.7	irld-18	Transmembrane protein	Transmembrane protein: unassigned	Transmembrane protein: unassigned	irld-18 is enriched in the hypodermis and the male based on RNA-seq studies\; is affected by several genes including age-1, eat-2, and npr-1 based on microarray, tiling array, and RNA-seq studies\; is affected by six chemicals including methylmercuric chloride, manganese chloride, and multi-walled carbon nanotube based on microarray and RNA-seq studies\; is predicted to encode a protein with the …	0.338369	0.024352
WBGene00019951	R08C7.8	R08C7.8	Signaling	Signaling: phosphatase	Signaling: phosphatase: unassigned	R08C7.8 is an ortholog of human PPP3CC (protein phosphatase 3 catalytic subunit gamma), PPP3CA (protein phosphatase 3 catalytic subunit alpha), and PPP1CB (protein phosphatase 1 catalytic subunit beta)\; is predicted to have phosphoprotein phosphatase activity.	0.331072	0.0381597
WBGene00010960	MTCE.12	atp-6	Metabolism	Metabolism: mitochondria	Metabolism: mitochondria: complex V	atp-6 is predicted to have proton transmembrane transporter activity.	0.329773	0.00466315
WBGene00006645	D2092.7	tsp-19	Extracellular material	Extracellular material: PGI	Extracellular material: PGI	tsp-19 is an ortholog of human TSPAN1 (tetraspanin 1), TSPAN19 (tetraspanin 19), and TSPAN4 (tetraspanin 4)\; human TSPAN4 exhibits antigen binding activity and integrin binding activity.	0.328078	0.0434203
WBGene00022890	ZK1290.9	fbxa-224	Proteolysis proteasome	Proteolysis proteasome: E3	Proteolysis proteasome: E3: F box	fbxa-224 is enriched in the NSM based on tiling array studies\; is affected by several genes including daf-2, hsf-1, and clk-1 based on microarray and RNA-seq studies\; is affected by seven chemicals including methylmercuric chloride, Tunicamycin, and multi-walled carbon nanotube based on microarray and RNA-seq studies\; is predicted to encode a protein with the following domains: F-box domain an…	0.324969	0.027369
WBGene00021976	Y58A7A.2	Y58A7A.2	Unassigned	Unassigned	Unassigned: regulated by multiple stresses	Y58A7A.2 is enriched in the PLM and the hypodermis based on tiling array and RNA-seq studies\; is affected by several genes including daf-12, pgl-1, and bar-1 based on RNA-seq and microarray studies\; is affected by five chemicals including methylmercury hydroxide, manganese chloride, and Zidovudine based on RNA-seq and microarray studies.	0.318026	0.025531
WBGene00018268	F41C3.2	F41C3.2	Transmembrane transport	Transmembrane transport: solute carrier	Transmembrane transport: solute carrier	F41C3.2 is expressed in the body wall musculature and the uterine muscle\; is predicted to encode a protein with the following domains: Major facilitator superfamily and MFS transporter superfamily.	0.316576	0.00036858
WBGene00004512	F31C3.7	rrn-1.1	Ribosome	Ribosome: subunit	Ribosome: subunit	rrn-1.1 is affected by several genes including daf-16, aak-2, and tdp-1 based on RNA-seq studies\; is affected by Ethanol and multi-walled carbon nanotube based on RNA-seq studies.	0.314712	0.00354939
WBGene00018089	F36D4.4	F36D4.4	Neuronal function	Neuronal function: synaptic function	Neuronal function: synaptic function: neurotransmitter receptor	F36D4.4 is an ortholog of human GPR149 (G protein-coupled receptor 149), PTGDR2, and NPBWR1 (neuropeptides B and W receptor 1) and members of the human SSTR (Somatostatin receptors) and OPR (Opioid receptors) gene families including SSTR1, OPRK1, and OPRD1\; is predicted to have G protein-coupled receptor activity.	0.313247	0.0491695
WBGene00012905	Y46G5A.14	Y46G5A.14	Unassigned	Unassigned	Unassigned: regulated by multiple stresses	Y46G5A.14 is enriched in the male and the nervous system based on tiling array, RNA-seq, and microarray studies\; is affected by several genes including daf-2, hsf-1, and sir-2.1 based on microarray, tiling array, and RNA-seq studies\; is affected by six chemicals including methylmercuric chloride, Cadmium, and Hydrolyzable Tannins based on microarray studies.	0.306149	0.0164781
WBGene00008509	F01G10.6	F01G10.6	Unassigned	Unassigned	Unassigned	F01G10.6 is enriched in the ALM and the PLM based on microarray studies\; is affected by several genes including daf-16, skn-1, and daf-12 based on tiling array, RNA-seq, and microarray studies\; is affected by eight chemicals including 1-methylnicotinamide, Zidovudine, and resveratrol based on RNA-seq and microarray studies.	0.30349	0.0348626
WBGene00013975	ZK455.5	ZK455.5	Transmembrane protein	Transmembrane protein: unassigned	Transmembrane protein: unassigned	ZK455.5 is enriched in the hypodermis based on RNA-seq studies\; is affected by several genes including daf-16, daf-2, and skn-1 based on microarray, tiling array, and RNA-seq studies\; is affected by six chemicals including resveratrol, copper sulfate, and Colistin based on microarray studies\; is predicted to encode a protein with the following domain: Nucleotide-diphospho-sugar transferase.	0.302239	0.00592024
WBGene00050914	T12B5.15	T12B5.15	Unassigned	Unassigned	Unassigned: regulated by multiple stresses	T12B5.15 is affected by several genes including daf-2, hsf-1, and npr-1 based on tiling array, RNA-seq, and microarray studies\; is affected by five chemicals including Ethanol, Rotenone, and Tunicamycin based on RNA-seq and microarray studies.	0.300354	0.00250446
WBGene00015710	C12D5.9	C12D5.9	Unassigned	Unassigned	Unassigned: regulated by multiple stresses	C12D5.9 is enriched in the amphid sheath cell and the male based on RNA-seq studies\; is affected by several genes including daf-16, daf-2, and daf-12 based on microarray and RNA-seq studies\; is affected by six chemicals including Ethanol, methylmercuric chloride, and Rotenone based on RNA-seq and microarray studies\; is predicted to encode a protein with the following domain: Domain of unknown …	0.299507	0.00520215
WBGene00077685	C04F12.12	C04F12.12	Unassigned	Unassigned	Unassigned	C04F12.12 is enriched in the hypodermis and the male based on RNA-seq studies\; is affected by several genes including hsf-1, eat-2, and npr-1 based on tiling array and RNA-seq studies\; is affected by D-glucose and Zidovudine based on RNA-seq studies.	0.299118	0.0117862
WBGene00015894	C17C3.12	acdh-2	Metabolism	Metabolism: lipid	Metabolism: lipid: beta oxidation	acdh-2 is an ortholog of human ACADSB (acyl-CoA dehydrogenase short\/branched chain)\; is predicted to have flavin adenine dinucleotide binding activity and oxidoreductase activity, acting on the CH-CH group of donors\; is expressed in the body wall musculature and the intestine.	0.298728	4.54e-08
WBGene00007507	C10C5.3	C10C5.3	Metabolism	Metabolism: amino acid	Metabolism: amino acid: unassigned	C10C5.3 is an ortholog of human ACY1\; is predicted to have aminoacylase activity.	0.29754	0.00285605
WBGene00077519	T27C10.8	T27C10.8	Unassigned	Unassigned	Unassigned	T27C10.8 is enriched in the male based on RNA-seq studies\; is affected by several genes including hsf-1, clk-1, and eat-2 based on microarray and RNA-seq studies\; is affected by four chemicals including Rotenone, Sodium Chloride, and Colistin based on RNA-seq and microarray studies.	0.292907	0.00472059
WBGene00012757	Y41C4A.11	Y41C4A.11	Trafficking	Trafficking: ER/Golgi	Trafficking: ER/Golgi: COP I	Y41C4A.11 is an ortholog of human COPB2 (coatomer protein complex subunit beta 2)\; is involved in endoplasmic reticulum unfolded protein response\; is expressed in the pharynx.	0.291126	1.89e-08
WBGene00018708	F52F10.4	oac-32	Metabolism	Metabolism: lipid	Metabolism: lipid: o-acyl transferase	oac-32 is predicted to have transferase activity, transferring acyl groups other than amino-acyl groups.	0.283206	2.48e-05
WBGene00009896	F49E11.11	scl-3	Extracellular material	Extracellular material: secreted protein	Extracellular material: secreted protein	scl-3 is an ortholog of human GLIPR1 (GLI pathogenesis related 1) and members of the human CRISP (Cysteine rich secretory protein family) gene family including CRISP2, CRISP3, and CRISP1\; is expressed in the g1AL, the g1AR, the g1P, the g2L, and the g2R\; is predicted to encode a protein with the following domains: Cysteine-rich secretory protein, allergen V5\/Tpx-1-related, Ves allergen, CAP do…	0.28206	0.000224829
WBGene00012607	Y38F1A.4	Y38F1A.4	Transmembrane protein	Transmembrane protein: unassigned	Transmembrane protein: unassigned	Y38F1A.4 is affected by several genes including daf-2, let-60, and pgl-1 based on RNA-seq and microarray studies\; is affected by five chemicals including Rotenone, Sodium Chloride, and paraquat based on RNA-seq and microarray studies.	0.281359	0.0262909
WBGene00013007	Y48E1B.8	Y48E1B.8	Transmembrane protein	Transmembrane protein: unassigned	Transmembrane protein: unassigned	Y48E1B.8 is enriched in the body wall musculature, the coelomocyte, the intestine, and the nervous system based on tiling array and microarray studies\; is affected by several genes including daf-16, daf-2, and glp-1 based on microarray, tiling array, and RNA-seq studies\; is affected by twenty-one chemicals including Heme, Ethanol, and tryptophan based on microarray and RNA-seq studies\; is pred…	0.267089	5.17e-05
WBGene00220155	Y41D4B.36	Y41D4B.36	Non-coding RNA	Non-coding RNA: snoRNA	Non-coding RNA: snoRNA	N.A.	0.266776	0.0365422
WBGene00010422	H32K16.2	H32K16.2	Unassigned	Unassigned	Unassigned: regulated by multiple stresses	H32K16.2 is enriched in the body wall muscle cell and the hypodermis based on tiling array studies\; is affected by several genes including daf-16, daf-2, and elt-2 based on tiling array, RNA-seq, and microarray studies\; is affected by five chemicals including methylmercuric chloride, Rotenone, and D-glucose based on microarray and RNA-seq studies.	0.266699	0.00642077
WBGene00022083	Y69A2AR.12	Y69A2AR.12	Transmembrane protein	Transmembrane protein: unassigned	Transmembrane protein: unassigned	Y69A2AR.12 is enriched in the body wall muscle cell and the intestine based on tiling array, RNA-seq, and microarray studies\; is affected by several genes including daf-2, clk-1, and elt-2 based on microarray and RNA-seq studies\; is affected by nine chemicals including Tunicamycin, Zidovudine, and Chlorpyrifos based on microarray and RNA-seq studies.	0.266273	0.000668084
WBGene00003838	F28H7.10	ocr-1	Transmembrane transport	Transmembrane transport: TRP channel	Transmembrane transport: TRP channel	ocr-1 is an ortholog of human TRPV5 (transient receptor potential cation channel subfamily V member 5) and TRPV6 (transient receptor potential cation channel subfamily V member 6)\; is predicted to have ion channel activity\; is expressed in the ADLL, the ADLR, the AWAL, and the AWAR\; human orthologs of this gene are implicated in Charcot-Marie-Tooth disease axonal type 2C and brachyolmia.	0.265187	0.0408544
WBGene00018789	F54C1.1	F54C1.1	Protein modification	Protein modification: carbohydrate	Protein modification: carbohydrate	F54C1.1 is predicted to have transferase activity, transferring hexosyl groups.	0.261229	0.0104432
WBGene00043980	F11D5.7	F11D5.7	Transmembrane transport	Transmembrane transport: solute carrier	Transmembrane transport: solute carrier	F11D5.7 is an ortholog of human SLC2A7 (solute carrier family 2 member 7), SLC2A9 (solute carrier family 2 member 9), and SLC2A5 (solute carrier family 2 member 5)\; is predicted to have transmembrane transporter activity.	0.256349	0.00458934
WBGene00044174	C12D8.18	fipr-5	Unassigned	Unassigned	Unassigned: regulated by multiple stresses	fipr-5 is enriched in the arcade cell, the germ line, and the pharyngeal-intestinal valve cell based on RNA-seq studies\; is affected by several genes including daf-16, daf-2, and daf-12 based on tiling array, RNA-seq, and microarray studies\; is affected by four chemicals including Ethanol, manganese chloride, and D-glucose based on RNA-seq and microarray studies.	0.250714	0.0149363
WBGene00013070	Y51A2B.6	Y51A2B.6	Unassigned	Unassigned	Unassigned: regulated by multiple stresses	Y51A2B.6 is affected by several genes including hsf-1, eat-2, and sir-2.1 based on RNA-seq, tiling array, and microarray studies\; is affected by five chemicals including methylmercuric chloride, multi-walled carbon nanotube, and D-glucose based on microarray and RNA-seq studies\; is predicted to encode a protein with the following domain: Domain of unknown function WSN.	0.232125	0.0221368
WBGene00007795	C28D4.8	C28D4.8	Unassigned	Unassigned	Unassigned: regulated by multiple stresses	C28D4.8 is enriched in the germ line and the male based on RNA-seq studies\; is affected by several genes including age-1, dpy-10, and hsf-1 based on microarray, RNA-seq, and tiling array studies\; is affected by thirteen chemicals including methylmercuric chloride, D-glucose, and resveratrol based on microarray and RNA-seq studies\; is predicted to encode a protein with the following domains: Do…	0.228536	0.0307513
WBGene00000190	F45E4.1	warf-1	Trafficking	Trafficking: ER/Golgi	Trafficking: ER/Golgi: ARF	arf-1.1 is an ortholog of human ARL11 (ADP ribosylation factor like GTPase 11), ARL14 (ADP ribosylation factor like GTPase 14), and RP11-302B13.5\; is predicted to have GTP binding activity\; is involved in endoplasmic reticulum unfolded protein response.	0.22782	0.000310971
WBGene00018332	F42A9.3	F42A9.3	Transmembrane protein	Transmembrane protein: unassigned	Transmembrane protein: unassigned	F42A9.3 is enriched in the amphid sheath cell and the male based on RNA-seq studies\; is affected by several genes including age-1, dpy-10, and hsf-1 based on microarray and RNA-seq studies\; is affected by eight chemicals including Ethanol, methylmercuric chloride, and manganese chloride based on RNA-seq and microarray studies.	0.221724	0.0152244
WBGene00022304	Y76G2A.1		NA	NA	NA	NA	0.219623	0.00584905
WBGene00008208	C49F5.4	nhr-167	Transcription factor	Transcription factor: NHR	Transcription factor: NHR	nhr-167 is predicted to have DNA-binding activity transcription factor activity, sequence-specific DNA binding activity, and zinc ion binding activity.	0.217493	0.0493542
WBGene00009634	F42F12.1	nspc-9	Unassigned	Unassigned	Unassigned	nspc-9 is enriched in the intestine based on microarray studies\; is affected by several genes including daf-16, daf-2, and glp-1 based on microarray and RNA-seq studies\; is affected by six chemicals including Rotenone, Mianserin, and D-glucose based on RNA-seq and microarray studies.	0.21165	0.000228148
WBGene00004907	ZK829.10	snf-8	Pseudogene	Pseudogene	Pseudogene	snf-8 is enriched in the male based on RNA-seq studies\; is affected by several genes including daf-12, clk-1, and eat-2 based on tiling array, RNA-seq, and microarray studies\; is affected by five chemicals including Tunicamycin, Cadmium, and fluoranthene based on microarray studies.	0.210054	0.0418937
WBGene00022374	Y94H6A.1	nhr-277	Transcription factor	Transcription factor: NHR	Transcription factor: NHR	nhr-277 is an ortholog of human NR5A1 (nuclear receptor subfamily 5 group A member 1) and NR5A2 (nuclear receptor subfamily 5 group A member 2)\; is predicted to have DNA-binding activity transcription factor activity, sequence-specific DNA binding activity, and zinc ion binding activity.	0.209443	0.00608193
WBGene00011244	R11D1.3	R11D1.3	Unassigned	Unassigned	Unassigned	R11D1.3 is expressed in the amphid sheath cell.	0.207496	8.65e-06
WBGene00077514	F07B10.7	F07B10.7	Transmembrane protein	Transmembrane protein: unassigned	Transmembrane protein: unassigned	F07B10.7 is affected by clk-1, drh-3, and hpl-2 based on microarray and RNA-seq studies\; is affected by tryptophan based on microarray studies\; is predicted to encode a protein with the following domain: 7TM GPCR, serpentine receptor class h (Srh).	0.203755	0.0492864
WBGene00044175	C12D8.19	fipr-9	Unassigned	Unassigned	Unassigned: regulated by multiple stresses	fipr-9 is enriched in the germ line based on RNA-seq studies\; is affected by several genes including daf-16, daf-12, and eat-2 based on tiling array and RNA-seq studies\; is affected by Ethanol, manganese chloride, and D-glucose based on RNA-seq studies.	0.200892	0.00548258
WBGene00019542	K08F11.2		NA	NA	NA	NA	0.198631	0.00541605
WBGene00020609	T20D4.3	T20D4.3	Unassigned	Unassigned	Unassigned	T20D4.3 is enriched in the PLM based on RNA-seq studies\; is affected by several genes including daf-16, daf-2, and daf-12 based on tiling array, microarray, and RNA-seq studies\; is affected by twelve chemicals including hydrogen sulfide, multi-walled carbon nanotube, and D-glucose based on microarray and RNA-seq studies\; is predicted to encode a protein with the following domains: Peptide N gl…	0.196406	0.0108372
WBGene00019968	R08F11.4	R08F11.4	Unassigned	Unassigned	Unassigned: regulated by multiple stresses	R08F11.4 is enriched in the ASER based on RNA-seq studies\; is affected by several genes including daf-16, daf-2, and glp-1 based on microarray and RNA-seq studies\; is affected by fourteen chemicals including hydrogen sulfide, 1-methylnicotinamide, and methylmercuric chloride based on microarray and RNA-seq studies\; is predicted to encode a protein with the following domains: Methyltransferase …	0.193719	8.4e-10
WBGene00012778	Y42A5A.3	Y42A5A.3	Unassigned	Unassigned	Unassigned	Y42A5A.3 is affected by several genes including daf-16, daf-2, and skn-1 based on microarray and RNA-seq studies\; is affected by five chemicals including Mercuric Chloride, levamisole, and procyanidin based on microarray studies.	0.187673	0.00213753
WBGene00219976	F55H12.9	F55H12.9	Non-coding RNA	Non-coding RNA: snoRNA	Non-coding RNA: snoRNA	F55H12.9 is affected by set-25, met-2, and sma-4 based on RNA-seq studies.	0.187381	0.0181581
WBGene00011284	R90.2	ttr-27	Unassigned	Unassigned	Unassigned: regulated by multiple stresses	ttr-27 is enriched in the OLL, the PVD, and the intestine based on tiling array and microarray studies\; is affected by several genes including skn-1, elt-2, and eat-2 based on microarray, tiling array, and RNA-seq studies\; is affected by six chemicals including bisphenol A, levamisole, and Zidovudine based on RNA-seq and microarray studies\; is predicted to encode a protein with the following d…	0.185012	0.000367546
WBGene00044339	C03G5.11	nspc-4	Unassigned	Unassigned	Unassigned	nspc-4 is enriched in the nervous system based on RNA-seq and microarray studies\; is affected by several genes including daf-16, daf-2, and daf-12 based on tiling array, RNA-seq, and microarray studies\; is affected by eight chemicals including Ethanol, Rotenone, and Mianserin based on RNA-seq and microarray studies.	0.173724	4.89e-08
WBGene00022096	Y69A2AR.25	Y69A2AR.25	Unassigned	Unassigned	Unassigned: regulated by multiple stresses	Y69A2AR.25 is enriched in the ASER and the intestine based on RNA-seq studies\; is affected by several genes including daf-2, daf-12, and clk-1 based on microarray, quantitative PCR, and RNA-seq studies\; is affected by eight chemicals including Tunicamycin, Cry5B, and Quercetin based on microarray studies.	0.172459	0.0125929
WBGene00195209	C07B5.8	C07B5.8	Unassigned	Unassigned	Unassigned	C07B5.8 is enriched in the ASER based on RNA-seq studies\; is affected by several genes including dpy-21, alg-2, and mir-71 based on RNA-seq studies.	0.168639	0.00351684
WBGene00021227	Y19D10A.12	mct-1	Transmembrane transport	Transmembrane transport: monocarboxylate	Transmembrane transport: monocarboxylate	mct-1 is an ortholog of human SLC16A4 (solute carrier family 16 member 4), SLC16A7 (solute carrier family 16 member 7), and SLC16A6 (solute carrier family 16 member 6)\; is expressed in the pharynx\; human orthologs of this gene are implicated in familial hyperinsulinemic hypoglycemia 7\; human SLC16A7 exhibits lactate transmembrane transporter activity and pyruvate transmembrane transporter acti…	0.16692	0.0307568
WBGene00219592	F55H12.8	linc-84	Non-coding RNA	Non-coding RNA: linc	Non-coding RNA: linc	linc-84 is affected by several genes including hsf-1, nhr-49, and met-2 based on RNA-seq studies\; is affected by tert-Butylhydroperoxide based on RNA-seq studies.	0.166549	0.00294976
WBGene00005269	T03F7.3	srh-46	Transmembrane protein	Transmembrane protein: seven transmembrane receptor	Transmembrane protein: seven transmembrane receptor: srh	srh-46 is enriched in GABAergic neurons and the muscle cell based on tiling array and microarray studies\; is affected by several genes including daf-16, clk-1, and eat-2 based on microarray, tiling array, and RNA-seq studies\; is affected by four chemicals including hydrogen sulfide, Sodium Chloride, and resveratrol based on microarray and RNA-seq studies\; is predicted to encode a protein with …	0.164594	0.00724929
WBGene00045138	F25H2.14	F25H2.14	Non-coding RNA	Non-coding RNA: snoRNA	Non-coding RNA: snoRNA	F25H2.14 is enriched in the NSM based on RNA-seq studies\; is affected by several genes including daf-12, pgl-1, and cep-1 based on tiling array and RNA-seq studies.	0.163527	0.0185617
WBGene00011046	R05H10.7	R05H10.7	Unassigned	Unassigned	Unassigned: regulated by multiple stresses	R05H10.7 is enriched in the intestine and the male based on RNA-seq studies\; is affected by several genes including daf-2, clk-1, and npr-1 based on RNA-seq and microarray studies\; is affected by seven chemicals including Mercuric Chloride, Tunicamycin, and multi-walled carbon nanotube based on microarray and RNA-seq studies\; is predicted to encode a protein with the following domain: Acyl-CoA…	0.163331	1.7e-06
WBGene00015503	C06A5.5		NA	NA	NA	NA	0.159462	0.000677047
WBGene00044004	C24A8.6	C24A8.6	Signaling	Signaling: heteromeric G protein	Signaling: heteromeric G protein: receptor	C24A8.6 is predicted to have G protein-coupled receptor activity.	0.157756	0.0040285
WBGene00194652	F15H9.8	F15H9.8	Pseudogene	Pseudogene	Pseudogene	F15H9.8 is affected by several genes including hsf-1, clk-1, and dpy-21 based on microarray and RNA-seq studies.	0.155814	0.00503716
WBGene00022657	ZK105.6	ZK105.6	Unassigned	Unassigned	Unassigned	ZK105.6 is enriched in the AFD and the amphid sheath cell based on RNA-seq studies\; is affected by several genes including daf-16, glp-1, and skn-1 based on tiling array, microarray, and RNA-seq studies\; is predicted to encode a protein with the following domain: Domain of unknown function DUF19.	0.144418	0.000355753
WBGene00007062	Y59A8B.9	ebp-3	Cytoskeleton	Cytoskeleton: microtubule	Cytoskeleton: microtubule: binding	ebp-3 is an ortholog of human MAPRE1, MAPRE2, and MAPRE3\; is predicted to have microtubule binding activity.	0.137421	0.00611385
WBGene00002017	T27E4.2	hsp-16.11	Stress response	Stress response: heat	Stress response: heat	hsp-16.11 is an ortholog of human CRYAA (crystallin alpha A), CRYAB (crystallin alpha B), and HSPB1 (heat shock protein family B (small) member 1)\; is involved in endoplasmic reticulum unfolded protein response\; human orthologs of this gene are implicated in several diseases, including Charcot-Marie-Tooth disease axonal type 2F, cataract (multiple), and myofibrillar myopathy (multiple).	0.116759	0.000378372
WBGene00194839	C01B10.44	C01B10.44	Unassigned	Unassigned	Unassigned	C01B10.44 is enriched in the male based on RNA-seq studies\; is affected by several genes including hsf-1, csr-1, and mir-71 based on RNA-seq studies.	0.116696	0.00777605
WBGene00005959	K07C6.11	srx-68	Transmembrane protein	Transmembrane protein: seven transmembrane receptor	Transmembrane protein: seven transmembrane receptor: srx	srx-68 is enriched in the nervous system based on microarray studies\; is affected by several genes including daf-16, daf-2, and pgl-1 based on microarray and RNA-seq studies\; is affected by Tunicamycin and Sirolimus based on microarray studies\; is predicted to encode a protein with the following domain: 7TM GPCR, serpentine receptor class x (Srx).	0.110402	0.0102968
WBGene00010966	MTCE.34	nduo-3	Metabolism	Metabolism: mitochondria	Metabolism: mitochondria: complex I	nduo-3 is predicted to have NADH dehydrogenase (ubiquinone) activity.	0.105937	0.0300624
WBGene00012709	Y39C12A.7	sre-15	Transmembrane protein	Transmembrane protein: seven transmembrane receptor	Transmembrane protein: seven transmembrane receptor: sre	sre-15 is enriched in the nervous system based on tiling array studies\; is affected by several genes including pgl-1, lin-15B, and dpy-21 based on microarray and RNA-seq studies\; is affected by aldicarb and Sirolimus based on microarray studies\; is predicted to encode a protein with the following domain: 7TM GPCR, serpentine receptor class e (Sre).	0.0918986	0.0301535
WBGene00014466	MTCE.24	MTCE.24	Non-coding RNA	Non-coding RNA: tRNA	Non-coding RNA: tRNA	MTCE.24 is affected by prg-1 based on RNA-seq studies.	0.0513192	0.00371428
WBGene00195009	F17E9.16	F17E9.16	Unassigned	Unassigned	Unassigned	F17E9.16 is enriched in the male based on RNA-seq studies\; is affected by eat-2 based on microarray studies.	0.0333964	0.0444145
WBGene00009263	F30A10.4	F30A10.4	Protein modification	Protein modification: carbohydrate	Protein modification: carbohydrate	F30A10.4 is predicted to have acetylglucosaminyltransferase activity.	0.0333964	0.0444145
WBGene00005560	ZC239.9	sri-48	Transmembrane protein	Transmembrane protein: seven transmembrane receptor	Transmembrane protein: seven transmembrane receptor: sri	sri-48 is affected by drh-3 and rrf-2 based on RNA-seq and microarray studies\; is affected by Colistin based on microarray studies\; is predicted to encode a protein with the following domain: 7TM GPCR, serpentine chemoreceptor class i (Sri).	0.0333964	0.0444145
WBGene00086553	ZC334.13	ZC334.13	Unassigned	Unassigned	Unassigned	ZC334.13 is enriched in the nervous system based on tiling array studies\; is affected by nhr-114, prg-1, and his-3 based on microarray and RNA-seq studies\; is affected by multi-walled carbon nanotube based on RNA-seq studies.	0.031724	0.044067
WBGene00006168	T26H5.7	str-117	Pseudogene	Pseudogene	Pseudogene	N.A.	0.031679	0.0430052
WBGene00010957	MTCE.3	nduo-6	Metabolism	Metabolism: mitochondria	Metabolism: mitochondria: complex I	nduo-6 is predicted to have NADH dehydrogenase (ubiquinone) activity.	0.0305144	0.00826152
WBGene00202496	R02F11.9	R02F11.9	Transmembrane protein	Transmembrane protein: unassigned	Transmembrane protein: unassigned	R02F11.9 is affected by multi-walled carbon nanotube based on RNA-seq studies\; is predicted to encode a protein with the following domain: Domain of unknown function CX.	0.0296876	0.0308034
WBGene00011695	T10G3.4	T10G3.4	Transmembrane protein	Transmembrane protein: unassigned	Transmembrane protein: unassigned	T10G3.4 is affected by rsr-2 based on tiling array studies\; is affected by four chemicals including Mercuric Chloride, indole, and Acrylamide based on microarray studies\; is predicted to encode a protein with the following domain: 7TM GPCR, serpentine receptor class e (Sre).	0.0288206	0.0388871
WBGene00043991	AC8.13	mir-258.2	Non-coding RNA	Non-coding RNA: miRNA	Non-coding RNA: miRNA	mir-258.2 is affected by multi-walled carbon nanotube based on RNA-seq studies.	0.0230262	0.0275911
WBGene00017019	D1014.6	D1014.6	Unassigned	Unassigned	Unassigned: Glycosyltransferase family A	D1014.6 is affected by several genes including daf-2, let-7, and clk-1 based on microarray, RNA-seq, and tiling array studies\; is affected by six chemicals including Ethanol, Nitric Oxide, and multi-walled carbon nanotube based on RNA-seq and microarray studies\; is predicted to encode a protein with the following domain: Glycosyltransferase family 92.	0.0221313	0.0110989
WBGene00012841	Y43F11A.1	Y43F11A.1	Unassigned	Unassigned	Unassigned: regulated by multiple stresses	Y43F11A.1 is affected by several genes including dpy-10, fbf-1, and fer-1 based on microarray, tiling array, and RNA-seq studies\; is affected by five chemicals including hydrogen sulfide, Atrazine, and Humic Substances based on microarray studies.	0.0220524	0.00387591

## Sheet: (d) GO for downregulated
Gene Ontology Enrichment Analysis Results (WormBase Enrichment Suite)
Term	Term ID	Number of Genes Observed	Adjusted p-value
ATP synthesis coupled electron transport	GO:0042773	7	1.6e-05
respirasome	GO:0070469	7	6.5e-05
NADH dehydrogenase complex	GO:0030964	5	0.00027
transporter activity	GO:0005215	26	0.0003
dephosphorylation	GO:0016311	12	0.00041
response to endogenous stimulus	GO:0009719	7	0.0026
transmembrane transport	GO:0055085	23	0.0034
transporter complex	GO:1990351	7	0.0034
striated muscle dense body	GO:0055120	5	0.013
phosphorus metabolic process	GO:0006793	24	0.028
response to organic cyclic compound	GO:0014070	3	0.028
intrinsic component of membrane	GO:0031224	82	0.031
IRE1-mediated unfolded protein response	GO:0036498	5	0.031
supramolecular polymer	GO:0099081	9	0.031
envelope	GO:0031975	10	0.031
protein serine phosphatase activity	GO:0106306	3	0.039
protein threonine phosphatase activity	GO:0106307	3	0.039
peptidyl-tyrosine modification	GO:0018212	4	0.05
establishment of localization	GO:0051234	32	0.062
cellular response to nutrient levels	GO:0031669	2	0.064
sugar transmembrane transporter activity	GO:0051119	2	0.067
response to topologically incorrect protein	GO:0035966	6	0.067
chloride channel complex	GO:0034707	2	0.067
response to monoamine	GO:0071867	2	0.069
cellular response to external stimulus	GO:0071496	2	0.071
A band	GO:0031672	2	0.074
non-motile cilium	GO:0097730	3	0.075
